# Supplementary material for: Combined MEK and JAK/STAT3 pathway inhibition effectively decreases SHH medulloblastoma tumor progression
Source: Commun Biol. 2022 Jul 14;5:697. doi: 10.1038/s42003-022-03654-9 (PMC9283517; doi:10.1038/s42003-022-03654-9)
Supplement: Supplementary file 4 — Supplementary Data 1-10 [file 42003_2022_3654_MOESM4_ESM.xlsx]

## Sheet: Data S1
Supplementary Data 1: Genes significantly (p<0.05) and differentially expressed following selumetinib treatment in UI226 SHH MB xenografts
baseMean	log2FoldChange	lfcSE	stat	pvalue	padj	ensembl_gene_id	hgnc_symbol	gene_biotype	entrezgene
1593.26	4.76545	0.99421	4.7932	1.64e-06	0.000266297	ENSG00000163395	IGFN1	protein_coding	91156
317.563	4.18672	1.14462	3.65775	0.000254443	0.0121424	ENSG00000214548	MEG3	lncRNA	NA
39.2012	3.93944	0.851391	4.62706	3.71e-06	0.000496411	ENSG00000060709	RIMBP2	protein_coding	23504
26.711	3.21537	0.911694	3.52681	0.000420594	0.0184287	ENSG00000110723	EXPH5	protein_coding	23086
69.0584	2.98377	0.646959	4.61199	3.99e-06	0.000525591	ENSG00000203685	STUM	protein_coding	375057
32.051	2.871	0.667782	4.29931	1.71e-05	0.00154485	ENSG00000229089	ANKRD20A8P	transcribed_unprocessed_pseudogene	NA
36.0112	2.63584	0.674209	3.90953	9.25e-05	0.00555903	ENSG00000110195	FOLR1	protein_coding	2348
72.5018	2.60676	0.594953	4.38146	1.18e-05	0.00117421	ENSG00000258548	LINC00645	lncRNA	NA
109.01	2.58767	0.55415	4.66962	3.02e-06	0.000427256	ENSG00000100985	MMP9	protein_coding	4318
54.8737	2.56509	0.474992	5.40029	6.65e-08	2e-05	ENSG00000102575	ACP5	protein_coding	54
88.9615	2.51313	0.571073	4.40072	1.08e-05	0.00110685	ENSG00000122679	RAMP3	protein_coding	10268
50.6723	2.39401	0.541346	4.42233	9.76e-06	0.00103262	ENSG00000115155	OTOF	protein_coding	9381
28.0626	2.38069	0.733548	3.24545	0.00117266	0.0386348	ENSG00000267074		lncRNA	NA
32.8066	2.18586	0.647174	3.37755	0.000731345	0.0275933	ENSG00000271447	MMP28	protein_coding	79148
124.38	2.13815	0.444695	4.80812	1.52e-06	0.000253409	ENSG00000205045	SLFN12L	protein_coding	100506736
60.1568	2.08555	0.449378	4.64096	3.47e-06	0.00046781	ENSG00000276203	ANKRD20A3	protein_coding	441425
65.4907	1.9986	0.491245	4.06844	4.73e-05	0.00349502	ENSG00000154608	CEP170P1	transcribed_unprocessed_pseudogene	NA
7685.35	1.98818	0.296842	6.69777	2.12e-11	2.59e-08	ENSG00000130203	APOE	protein_coding	348
112.804	1.96629	0.503315	3.90668	9.36e-05	0.00558569	ENSG00000146373	RNF217	protein_coding	154214
1684.73	1.93831	0.334778	5.78984	7.05e-09	3.26e-06	ENSG00000213626	LBH	protein_coding	81606
65.9876	1.93403	0.462986	4.1773	2.95e-05	0.00241804	ENSG00000110328	GALNT18	protein_coding	374378
162.037	1.90058	0.437275	4.34642	1.38e-05	0.00134167	ENSG00000179915	NRXN1	protein_coding	9378
52.0988	1.88248	0.473441	3.97616	7e-05	0.00463272	ENSG00000117215	PLA2G2D	protein_coding	26279
77.5127	1.83482	0.468506	3.91633	8.99e-05	0.00548152	ENSG00000171522	PTGER4	protein_coding	5734
270.198	1.83266	0.278768	6.57413	4.89e-11	4.66e-08	ENSG00000124256	ZBP1	protein_coding	81030
92.7084	1.80966	0.548254	3.30077	0.000964212	0.0335068	ENSG00000028137	TNFRSF1B	protein_coding	7133
93.8883	1.79449	0.458738	3.9118	9.16e-05	0.00554587	ENSG00000183840	GPR39	protein_coding	2863
128.739	1.76623	0.239752	7.3669	1.75e-13	5.65e-10	ENSG00000107738	VSIR	protein_coding	64115
177.613	1.75423	0.358232	4.89692	9.73e-07	0.00018531	ENSG00000197142	ACSL5	protein_coding	51703
89.6453	1.73644	0.40158	4.32403	1.53e-05	0.00143425	ENSG00000266709		lncRNA	NA
386.033	1.72104	0.274125	6.27831	3.42e-10	2.79e-07	ENSG00000127951	FGL2	protein_coding	10875
32.2796	1.71616	0.518377	3.31064	0.000930836	0.0326784	ENSG00000258581		processed_pseudogene	NA
131.384	1.70566	0.453004	3.76522	0.000166405	0.0088482	ENSG00000163053	SLC16A14	protein_coding	151473
108.923	1.69316	0.501438	3.3766	0.000733872	0.0275933	ENSG00000137801	THBS1	protein_coding	7057
183.651	1.6763	0.335415	4.9977	5.8e-07	0.000115579	ENSG00000183092	BEGAIN	protein_coding	57596
81.8794	1.65967	0.425392	3.90151	9.56e-05	0.00566695	ENSG00000164136	IL15	protein_coding	3600
1021.38	1.63685	0.308038	5.3138	1.07e-07	2.92e-05	ENSG00000125430	HS3ST3B1	protein_coding	9953
834.65	1.62501	0.289283	5.61737	1.94e-08	7.22e-06	ENSG00000131979	GCH1	protein_coding	2643
128.928	1.58758	0.396543	4.00356	6.24e-05	0.00424194	ENSG00000144596	GRIP2	protein_coding	80852
276.25	1.58468	0.355352	4.45945	8.22e-06	0.000902413	ENSG00000155629	PIK3AP1	protein_coding	118788
50.7315	1.57191	0.496314	3.16717	0.00153932	0.047346	ENSG00000135378	PRRG4	protein_coding	79056
35.4313	1.57168	0.452914	3.47016	0.000520155	0.0216294	ENSG00000247317	LY6E-DT	lncRNA	NA
336.599	1.56752	0.378746	4.13871	3.49e-05	0.00274478	ENSG00000157150	TIMP4	protein_coding	7079
264.026	1.56724	0.404191	3.87748	0.000105544	0.00608181	ENSG00000164128	NPY1R	protein_coding	4886
119.395	1.55034	0.443402	3.49647	0.000471457	0.020092	ENSG00000219023		processed_pseudogene	NA
332.414	1.52418	0.398426	3.82549	0.00013051	0.00721255	ENSG00000166750	SLFN5	protein_coding	162394
381.284	1.5161	0.294972	5.13979	2.75e-07	6.45e-05	ENSG00000164920	OSR2	protein_coding	116039
151.908	1.5125	0.442247	3.42003	0.000626137	0.0242821	ENSG00000196126	HLA-DRB1	protein_coding	3123
65.3632	1.5115	0.430618	3.51007	0.000447984	0.0193322	ENSG00000163554	SPTA1	protein_coding	6708
653.257	1.51139	0.331809	4.55502	5.24e-06	0.000631971	ENSG00000183762	KREMEN1	protein_coding	83999
57.1381	1.50182	0.354081	4.24145	2.22e-05	0.00193133	ENSG00000169427	KCNK9	protein_coding	51305
744.407	1.49511	0.226831	6.59131	4.36e-11	4.66e-08	ENSG00000049192	ADAMTS6	protein_coding	11174
131.124	1.48153	0.397857	3.72377	0.000196267	0.0100975	ENSG00000197261	C6orf141	protein_coding	135398
90.1686	1.4752	0.373051	3.95443	7.67e-05	0.00488962	ENSG00000159387	IRX6	protein_coding	79190
57.2853	1.47115	0.420655	3.49728	0.000470037	0.0200815	ENSG00000122641	INHBA	protein_coding	3624
323.096	1.47055	0.28923	5.08437	3.69e-07	8.31e-05	ENSG00000188282	RUFY4	protein_coding	285180
53.7165	1.45612	0.388583	3.74725	0.000178783	0.00933815	ENSG00000072682	P4HA2	protein_coding	8974
27.2553	1.45084	0.450416	3.22112	0.00127689	0.0413531	ENSG00000230992	FAM201B	processed_pseudogene	NA
211.707	1.44298	0.35682	4.044	5.25e-05	0.00376668	ENSG00000211445	GPX3	protein_coding	2878
97.7518	1.43642	0.362013	3.96786	7.25e-05	0.00472409	ENSG00000231672	DIRC3	lncRNA	NA
100.128	1.43232	0.325758	4.39689	1.1e-05	0.00111985	ENSG00000170396	ZNF804A	protein_coding	91752
106.044	1.43064	0.443304	3.22722	0.00124998	0.0406351	ENSG00000130635	COL5A1	protein_coding	1289
196.065	1.41989	0.283148	5.01465	5.31e-07	0.000109666	ENSG00000131378	RFTN1	protein_coding	23180
411.829	1.40858	0.325057	4.33332	1.47e-05	0.00139794	ENSG00000174804	FZD4	protein_coding	8322
164.729	1.40822	0.350688	4.0156	5.93e-05	0.00409612	ENSG00000135525	MAP7	protein_coding	9053
53.1516	1.38578	0.41449	3.34334	0.000827753	0.0301214	ENSG00000101825	MXRA5	protein_coding	25878
2328.85	1.36981	0.279985	4.89244	9.96e-07	0.000187496	ENSG00000118523	CCN2	protein_coding	1490
1699.52	1.36847	0.288918	4.73652	2.17e-06	0.00033258	ENSG00000146122	DAAM2	protein_coding	23500
121.566	1.36434	0.311753	4.37634	1.21e-05	0.00119517	ENSG00000105963	ADAP1	protein_coding	11033
237.891	1.35442	0.252788	5.35793	8.42e-08	2.4e-05	ENSG00000039068	CDH1	protein_coding	999
99.407	1.35189	0.293762	4.60199	4.18e-06	0.000547279	ENSG00000101096	NFATC2	protein_coding	4773
2059.82	1.34422	0.311497	4.31536	1.59e-05	0.00147562	ENSG00000154451	GBP5	protein_coding	115362
370.183	1.34327	0.363124	3.69921	0.000216269	0.0106824	ENSG00000166689	PLEKHA7	protein_coding	144100
62.9165	1.33749	0.365476	3.65958	0.000252632	0.0120896	ENSG00000130208	APOC1	protein_coding	341
254.374	1.33309	0.30683	4.34472	1.39e-05	0.00134221	ENSG00000119508	NR4A3	protein_coding	8013
39.9763	1.3314	0.417951	3.18553	0.00144489	0.0453366	ENSG00000214922	HLA-F-AS1	lncRNA	NA
86.2234	1.32847	0.405376	3.27712	0.00104872	0.0355046	ENSG00000104432	IL7	protein_coding	3574
61.2814	1.32236	0.343159	3.8535	0.000116442	0.0065621	ENSG00000137809	ITGA11	protein_coding	22801
1585.35	1.31465	0.231077	5.68926	1.28e-08	5.46e-06	ENSG00000120217	CD274	protein_coding	29126
39.0581	1.31392	0.402616	3.26347	0.00110057	0.0367543	NA	NA	NA	NA
1922.25	1.31228	0.268432	4.8887	1.02e-06	0.000189021	ENSG00000225492	GBP1P1	transcribed_unprocessed_pseudogene	NA
10483.4	1.31097	0.308416	4.25067	2.13e-05	0.00187247	ENSG00000169248	CXCL11	protein_coding	6373
13428.9	1.30363	0.218562	5.96458	2.45e-09	1.4e-06	ENSG00000162654	GBP4	protein_coding	115361
476.97	1.30228	0.271298	4.8002	1.59e-06	0.000261104	ENSG00000165507	DEPP1	protein_coding	11067
1755.85	1.30019	0.274739	4.73244	2.22e-06	0.000336335	ENSG00000179388	EGR3	protein_coding	1960
106.917	1.29017	0.335929	3.84061	0.000122729	0.00687123	ENSG00000134668	SPOCD1	protein_coding	90853
421.176	1.28928	0.240278	5.36577	8.06e-08	2.34e-05	ENSG00000026103	FAS	protein_coding	355
9748.6	1.28807	0.17524	7.35032	1.98e-13	5.65e-10	ENSG00000125347	IRF1	protein_coding	3659
80.6398	1.28601	0.336551	3.82116	0.000132827	0.00731703	ENSG00000181656	GPR88	protein_coding	54112
441.456	1.28459	0.325539	3.94605	7.95e-05	0.00504132	ENSG00000148204	CRB2	protein_coding	286204
2489.18	1.28132	0.194674	6.58186	4.65e-11	4.66e-08	ENSG00000142173	COL6A2	protein_coding	1292
44379.9	1.27847	0.229765	5.56427	2.63e-08	9.6e-06	ENSG00000169245	CXCL10	protein_coding	3627
995.695	1.27154	0.324558	3.91775	8.94e-05	0.00546872	ENSG00000198959	TGM2	protein_coding	7052
1037.78	1.26537	0.247148	5.11989	3.06e-07	7.08e-05	ENSG00000090339	ICAM1	protein_coding	3383
5963.32	1.26258	0.211934	5.95741	2.56e-09	1.42e-06	ENSG00000162692	VCAM1	protein_coding	7412
50.5227	1.25298	0.379249	3.30384	0.00095369	0.0332086	ENSG00000020633	RUNX3	protein_coding	864
810.979	1.24648	0.214683	5.80614	6.39e-09	3.04e-06	ENSG00000180616	SSTR2	protein_coding	6752
3106.18	1.2464	0.199819	6.23761	4.44e-10	3.31e-07	ENSG00000185885	IFITM1	protein_coding	8519
143.317	1.2452	0.279461	4.45573	8.36e-06	0.000912341	ENSG00000168621	GDNF	protein_coding	2668
21765.7	1.23915	0.218253	5.67761	1.37e-08	5.57e-06	ENSG00000117228	GBP1	protein_coding	2633
501.122	1.23554	0.269688	4.58138	4.62e-06	0.000595015	ENSG00000197921	HES5	protein_coding	388585
144.649	1.22521	0.261207	4.69057	2.72e-06	0.00039556	ENSG00000184584	STING1	protein_coding	340061
558.14	1.2236	0.282797	4.32679	1.51e-05	0.00142421	ENSG00000011201	ANOS1	protein_coding	3730
385.552	1.2178	0.221335	5.50207	3.75e-08	1.31e-05	ENSG00000013364	MVP	protein_coding	9961
443.186	1.21778	0.214992	5.66431	1.48e-08	5.81e-06	ENSG00000248713	C4orf54	protein_coding	285556
316.645	1.21503	0.187151	6.49226	8.46e-11	7.62e-08	ENSG00000102554	KLF5	protein_coding	688
55.3767	1.21388	0.370172	3.27924	0.00104087	0.0353812	ENSG00000079385	CEACAM1	protein_coding	634
389.585	1.21369	0.339537	3.57454	0.000350838	0.0161141	ENSG00000164211	STARD4	protein_coding	134429
324.997	1.2053	0.248367	4.85291	1.22e-06	0.000213437	ENSG00000179331	RAB39A	protein_coding	54734
7696.12	1.19581	0.200167	5.97406	2.31e-09	1.4e-06	ENSG00000221963	APOL6	protein_coding	80830
119.095	1.19421	0.353792	3.37548	0.000736883	0.0275933	ENSG00000016402	IL20RA	protein_coding	53832
830.517	1.19122	0.2455	4.85221	1.22e-06	0.000213437	ENSG00000170961	HAS2	protein_coding	3037
1475.81	1.1868	0.218139	5.44056	5.31e-08	1.65e-05	ENSG00000144655	CSRNP1	protein_coding	64651
4057.82	1.18229	0.159593	7.40817	1.28e-13	5.48e-10	ENSG00000134326	CMPK2	protein_coding	129607
824.336	1.18154	0.243982	4.84275	1.28e-06	0.000217215	ENSG00000010030	ETV7	protein_coding	51513
110.305	1.17847	0.316393	3.7247	0.00019555	0.0100908	ENSG00000168140	VASN	protein_coding	114990
495.747	1.16887	0.256573	4.55571	5.22e-06	0.000631971	ENSG00000106366	SERPINE1	protein_coding	5054
2323.71	1.16122	0.301466	3.85193	0.000117193	0.00658277	ENSG00000168280	KIF5C	protein_coding	3800
168.247	1.15521	0.280763	4.11456	3.88e-05	0.00294989	ENSG00000173227	SYT12	protein_coding	91683
2025.04	1.15475	0.203362	5.67831	1.36e-08	5.57e-06	ENSG00000117707	PROX1	protein_coding	5629
173.237	1.1435	0.336277	3.40048	0.000672682	0.0257816	ENSG00000177989	ODF3B	protein_coding	440836
2824.4	1.14009	0.222793	5.11727	3.1e-07	7.08e-05	ENSG00000183486	MX2	protein_coding	4600
5932.37	1.13794	0.184816	6.15712	7.41e-10	5.08e-07	ENSG00000105835	NAMPT	protein_coding	10135
91.7044	1.13138	0.34237	3.30455	0.000951296	0.0331927	ENSG00000078081	LAMP3	protein_coding	27074
2481.45	1.12992	0.242541	4.65868	3.18e-06	0.00044399	ENSG00000115963	RND3	protein_coding	390
1520.07	1.12581	0.254942	4.41594	1.01e-05	0.00105707	ENSG00000226025		transcribed_unprocessed_pseudogene	NA
260.487	1.12241	0.290143	3.86846	0.000109525	0.00623385	ENSG00000256128	LINC00944	lncRNA	NA
189.235	1.1203	0.312006	3.59064	0.000329864	0.0152736	ENSG00000128917	DLL4	protein_coding	54567
6147.05	1.11792	0.269342	4.15055	3.32e-05	0.00265533	ENSG00000131711	MAP1B	protein_coding	4131
369.784	1.11741	0.279767	3.99407	6.49e-05	0.00438077	ENSG00000154639	CXADR	protein_coding	1525
125.573	1.10542	0.274864	4.0217	5.78e-05	0.00404034	ENSG00000203644		lncRNA	NA
824.793	1.10519	0.268146	4.12159	3.76e-05	0.00291687	ENSG00000111912	NCOA7	protein_coding	135112
158.004	1.10475	0.319984	3.45252	0.000555371	0.0225465	ENSG00000170379	TCAF2	protein_coding	285966
63.6205	1.10184	0.330101	3.33788	0.000844189	0.0304477	ENSG00000276386	CNTNAP3P2	unprocessed_pseudogene	NA
771.193	1.10101	0.321515	3.42444	0.000616061	0.0242024	ENSG00000119547	ONECUT2	protein_coding	9480
4910.52	1.09739	0.291957	3.75873	0.000170781	0.00900253	ENSG00000184557	SOCS3	protein_coding	9021
210.333	1.09696	0.239703	4.57632	4.73e-06	0.000601567	ENSG00000266208		lncRNA	NA
103.679	1.09345	0.268632	4.07044	4.69e-05	0.00348019	ENSG00000224389	C4B	protein_coding	721
449.086	1.08839	0.288053	3.77842	0.000157824	0.00847601	ENSG00000139629	GALNT6	protein_coding	11226
743.134	1.08777	0.247617	4.39294	1.12e-05	0.00113363	ENSG00000206190	ATP10A	protein_coding	57194
3062.1	1.08542	0.209797	5.17366	2.3e-07	5.7e-05	ENSG00000162772	ATF3	protein_coding	467
949.178	1.08168	0.28733	3.76459	0.00016682	0.0088482	ENSG00000170500	LONRF2	protein_coding	164832
1598.2	1.07125	0.197898	5.41314	6.19e-08	1.89e-05	ENSG00000221869	CEBPD	protein_coding	1052
391.079	1.06686	0.287012	3.71713	0.000201499	0.0102546	ENSG00000186081	KRT5	protein_coding	3852
754.909	1.06458	0.248799	4.27886	1.88e-05	0.00167618	ENSG00000182492	BGN	protein_coding	633
3305.67	1.06365	0.27248	3.90358	9.48e-05	0.00563812	ENSG00000100342	APOL1	protein_coding	8542
9808.79	1.06334	0.115622	9.19668	3.69e-20	6.33e-16	ENSG00000119922	IFIT2	protein_coding	3433
32408	1.06176	0.235043	4.51728	6.26e-06	0.000725086	ENSG00000140105	WARS1	protein_coding	7453
1078.71	1.0611	0.263033	4.03408	5.48e-05	0.00388065	ENSG00000179583	CIITA	protein_coding	4261
7126.56	1.05824	0.270838	3.90727	9.33e-05	0.00558569	ENSG00000165949	IFI27	protein_coding	3429
167.631	1.05811	0.301817	3.50581	0.000455221	0.019546	ENSG00000057657	PRDM1	protein_coding	639
1950.14	1.04876	0.165701	6.32921	2.46e-10	2.11e-07	ENSG00000168062	BATF2	protein_coding	116071
7341.95	1.04524	0.228794	4.56849	4.91e-06	0.000611743	ENSG00000160932	LY6E	protein_coding	4061
1430.82	1.04165	0.13056	7.97829	1.48e-15	1.27e-11	ENSG00000163251	FZD5	protein_coding	7855
284.071	1.03411	0.304098	3.40057	0.000672459	0.0257816	ENSG00000175170	FAM182B	lncRNA	NA
309.61	1.0303	0.281214	3.66375	0.000248548	0.0119275	ENSG00000150510	FAM124A	protein_coding	220108
700.915	1.02873	0.134757	7.63394	2.28e-14	1.3e-10	ENSG00000235750	KIAA0040	protein_coding	9674
2422.23	1.02641	0.307123	3.34202	0.000831708	0.0301882	ENSG00000204287	HLA-DRA	protein_coding	3122
25421	1.01962	0.205163	4.9698	6.7e-07	0.00013048	ENSG00000138755	CXCL9	protein_coding	4283
200.096	1.01562	0.257958	3.93716	8.25e-05	0.00519328	ENSG00000124813	RUNX2	protein_coding	860
357.85	1.01342	0.173914	5.8271	5.64e-09	2.84e-06	ENSG00000151014	NOCT	protein_coding	25819
373.012	1.01217	0.207229	4.88431	1.04e-06	0.000191203	ENSG00000167207	NOD2	protein_coding	64127
5978.59	1.00726	0.193457	5.20664	1.92e-07	4.99e-05	ENSG00000115267	IFIH1	protein_coding	64135
1034.06	1.00084	0.185506	5.39517	6.85e-08	2.02e-05	ENSG00000135114	OASL	protein_coding	8638
4281.31	1.00002	0.250338	3.99468	6.48e-05	0.00438077	ENSG00000131203	IDO1	protein_coding	3620
1834.46	0.993759	0.200421	4.95837	7.11e-07	0.000136841	ENSG00000185022	MAFF	protein_coding	23764
218.284	0.99159	0.266858	3.71579	0.000202569	0.0102675	ENSG00000173406	DAB1	protein_coding	1600
8508.79	0.989875	0.190467	5.19708	2.02e-07	5.18e-05	ENSG00000134321	RSAD2	protein_coding	91543
1932.39	0.986237	0.243568	4.04912	5.14e-05	0.00373213	ENSG00000163131	CTSS	protein_coding	1520
15094.6	0.983341	0.23872	4.11922	3.8e-05	0.0029205	ENSG00000142871	CCN1	protein_coding	3491
470.669	0.98204	0.161115	6.09528	1.09e-09	6.93e-07	ENSG00000081041	CXCL2	protein_coding	2920
609.991	0.979554	0.293846	3.33357	0.000857404	0.0307996	ENSG00000104213	PDGFRL	protein_coding	5157
251.861	0.973997	0.214097	4.54934	5.38e-06	0.000644731	NA	NA	NA	NA
3786.03	0.966848	0.162832	5.9377	2.89e-09	1.55e-06	ENSG00000108691	CCL2	protein_coding	6347
1441.2	0.965063	0.180675	5.34142	9.22e-08	2.59e-05	ENSG00000020181	ADGRA2	protein_coding	25960
4424.35	0.961628	0.167087	5.75527	8.65e-09	3.8e-06	ENSG00000123560	PLP1	protein_coding	5354
3194.74	0.955366	0.232233	4.11383	3.89e-05	0.00294989	ENSG00000117226	GBP3	protein_coding	2635
986.661	0.953564	0.258224	3.69278	0.000221813	0.0108265	ENSG00000162614	NEXN	protein_coding	91624
504.939	0.952596	0.198849	4.79056	1.66e-06	0.000266297	ENSG00000229644	NAMPTP1	processed_pseudogene	NA
6118.65	0.952056	0.202248	4.70738	2.51e-06	0.000370592	ENSG00000168309	FAM107A	protein_coding	11170
275.563	0.950253	0.195812	4.85287	1.22e-06	0.000213437	ENSG00000127311	HELB	protein_coding	92797
785.78	0.947862	0.22873	4.14401	3.41e-05	0.00270687	ENSG00000122877	EGR2	protein_coding	1959
2801.91	0.944418	0.227526	4.15082	3.31e-05	0.00265533	ENSG00000100336	APOL4	protein_coding	80832
1935.09	0.941197	0.137875	6.82647	8.7e-12	1.15e-08	ENSG00000173334	TRIB1	protein_coding	10221
114.232	0.941192	0.282342	3.33352	0.000857541	0.0307996	ENSG00000173157	ADAMTS20	protein_coding	80070
936.799	0.935502	0.159237	5.8749	4.23e-09	2.2e-06	ENSG00000164949	GEM	protein_coding	2669
265.535	0.93091	0.191148	4.87009	1.12e-06	0.000203305	ENSG00000197714	ZNF460	protein_coding	10794
10260.2	0.928113	0.183623	5.05446	4.32e-07	9.36e-05	ENSG00000181381	DDX60L	protein_coding	91351
13609.5	0.924999	0.129819	7.12527	1.04e-12	1.62e-09	ENSG00000119917	IFIT3	protein_coding	3437
225.269	0.924414	0.225365	4.10185	4.1e-05	0.00309321	ENSG00000163694	RBM47	protein_coding	54502
292.951	0.924313	0.27957	3.30619	0.000945739	0.0330661	ENSG00000095739	BAMBI	protein_coding	25805
1417.62	0.917083	0.181876	5.04235	4.6e-07	9.85e-05	ENSG00000137449	CPEB2	protein_coding	132864
164.522	0.913287	0.22755	4.01356	5.98e-05	0.0040988	ENSG00000248445	SEMA6A-AS1	lncRNA	NA
667.91	0.908375	0.225663	4.02537	5.69e-05	0.00400187	ENSG00000154642	C21orf91	protein_coding	54149
808.748	0.908302	0.263147	3.45169	0.000557093	0.0225629	ENSG00000137193	PIM1	protein_coding	5292
442.752	0.905211	0.193295	4.68306	2.83e-06	0.000406885	ENSG00000172183	ISG20	protein_coding	3669
4095.38	0.902038	0.17517	5.1495	2.61e-07	6.3e-05	ENSG00000110446	SLC15A3	protein_coding	51296
3030.86	0.902034	0.226028	3.9908	6.58e-05	0.00442409	ENSG00000176076	KCNE5	protein_coding	23630
1267.76	0.901569	0.204725	4.40379	1.06e-05	0.00110282	ENSG00000164342	TLR3	protein_coding	7098
18375.9	0.895513	0.172965	5.17741	2.25e-07	5.67e-05	ENSG00000157601	MX1	protein_coding	4599
223.574	0.890461	0.212114	4.19802	2.69e-05	0.0022612	ENSG00000183783	KCTD8	protein_coding	386617
715.973	0.890135	0.123784	7.19104	6.43e-13	1.12e-09	ENSG00000162496	DHRS3	protein_coding	9249
5375.45	0.887041	0.123399	7.1884	6.56e-13	1.12e-09	ENSG00000184371	CSF1	protein_coding	1435
979.315	0.886698	0.170085	5.21327	1.86e-07	4.89e-05	ENSG00000136514	RTP4	protein_coding	64108
23839.6	0.884792	0.156254	5.66251	1.49e-08	5.81e-06	ENSG00000168394	TAP1	protein_coding	6890
432.599	0.883404	0.162128	5.44882	5.07e-08	1.61e-05	ENSG00000188290	HES4	protein_coding	57801
2112.75	0.88155	0.153086	5.75854	8.48e-09	3.8e-06	ENSG00000145819	ARHGAP26	protein_coding	23092
1178.19	0.877987	0.12176	7.2108	5.56e-13	1.12e-09	ENSG00000185201	IFITM2	protein_coding	10581
734.84	0.877824	0.155668	5.63907	1.71e-08	6.51e-06	ENSG00000128203	ASPHD2	protein_coding	57168
46528.9	0.877606	0.170566	5.14525	2.67e-07	6.36e-05	ENSG00000115415	STAT1	protein_coding	6772
2947.76	0.87675	0.141829	6.18176	6.34e-10	4.53e-07	ENSG00000155090	KLF10	protein_coding	7071
272.656	0.863178	0.190755	4.52505	6.04e-06	0.000709932	ENSG00000166289	PLEKHF1	protein_coding	79156
82.7481	0.862851	0.257792	3.34709	0.000816659	0.0298316	ENSG00000182223	ZAR1	protein_coding	326340
1017.34	0.861731	0.212498	4.05525	5.01e-05	0.00365104	ENSG00000165030	NFIL3	protein_coding	4783
1622.65	0.85938	0.183702	4.67812	2.9e-06	0.000413325	ENSG00000133321	PLAAT4	protein_coding	5920
1982.26	0.859266	0.122401	7.02008	2.22e-12	3.17e-09	ENSG00000006327	TNFRSF12A	protein_coding	51330
902	0.859177	0.249811	3.43931	0.000583193	0.0232355	ENSG00000186088	GSAP	protein_coding	54103
747.137	0.854663	0.191038	4.47378	7.69e-06	0.000866181	ENSG00000126778	SIX1	protein_coding	6495
2849.45	0.85406	0.201817	4.23186	2.32e-05	0.0020054	ENSG00000006210	CX3CL1	protein_coding	6376
3113.04	0.853449	0.117689	7.25171	4.12e-13	1.01e-09	ENSG00000145780	FEM1C	protein_coding	56929
496.983	0.850408	0.244559	3.47732	0.000506461	0.0212664	ENSG00000100626	GALNT16	protein_coding	57452
1134.27	0.849041	0.247293	3.43333	0.000596206	0.023644	ENSG00000144218	AFF3	protein_coding	3899
483.452	0.846922	0.258765	3.27294	0.00106435	0.0358946	ENSG00000165169	DYNLT3	protein_coding	6990
928.784	0.846458	0.230743	3.6684	0.00024407	0.0117455	ENSG00000112149	CD83	protein_coding	9308
1136.93	0.84476	0.243196	3.47358	0.000513573	0.0214598	ENSG00000164951	PDP1	protein_coding	54704
256.022	0.840143	0.265207	3.16787	0.00153559	0.0473161	ENSG00000279192	PWAR5	TEC	NA
349.239	0.838339	0.219964	3.81126	0.000138259	0.0075599	ENSG00000113263	ITK	protein_coding	3702
1222.28	0.837515	0.22186	3.77496	0.000160032	0.0085677	ENSG00000187164	SHTN1	protein_coding	57698
731.467	0.836171	0.242552	3.44739	0.000566041	0.0227216	ENSG00000136048	DRAM1	protein_coding	55332
677.138	0.832812	0.212428	3.92044	8.84e-05	0.00544706	ENSG00000198133	TMEM229B	protein_coding	161145
1664.71	0.826164	0.173549	4.76042	1.93e-06	0.000300892	ENSG00000180628	PCGF5	protein_coding	84333
200.936	0.823309	0.204885	4.01839	5.86e-05	0.00406425	ENSG00000128394	APOBEC3F	protein_coding	200316
15203.5	0.822957	0.196953	4.17845	2.94e-05	0.00241745	ENSG00000177409	SAMD9L	protein_coding	219285
4196.39	0.819766	0.187659	4.36839	1.25e-05	0.0012324	ENSG00000059378	PARP12	protein_coding	64761
2611.41	0.818696	0.25855	3.1665	0.00154287	0.0473701	ENSG00000134532	SOX5	protein_coding	6660
914.617	0.818575	0.249799	3.27694	0.00104939	0.0355046	ENSG00000144476	ACKR3	protein_coding	57007
1055.25	0.806989	0.214856	3.75595	0.000172685	0.00907496	ENSG00000138756	BMP2K	protein_coding	55589
984.842	0.806274	0.24754	3.25715	0.00112538	0.0375097	ENSG00000148180	GSN	protein_coding	2934
1700.81	0.805689	0.200742	4.01355	5.98e-05	0.0040988	ENSG00000096968	JAK2	protein_coding	3717
2360.85	0.80551	0.192128	4.19257	2.76e-05	0.00229382	ENSG00000162645	GBP2	protein_coding	2634
8740.36	0.802254	0.131337	6.10838	1.01e-09	6.63e-07	ENSG00000067082	KLF6	protein_coding	1316
614.887	0.800863	0.217488	3.68233	0.000231112	0.0111848	ENSG00000205220	PSMB10	protein_coding	5699
1066.86	0.800409	0.180224	4.44119	8.95e-06	0.000963963	ENSG00000168899	VAMP5	protein_coding	10791
8799.68	0.798868	0.174889	4.56784	4.93e-06	0.000611743	ENSG00000205413	SAMD9	protein_coding	54809
5658.43	0.792542	0.143785	5.51198	3.55e-08	1.27e-05	ENSG00000034677	RNF19A	protein_coding	25897
352.65	0.791909	0.18377	4.30924	1.64e-05	0.00150083	ENSG00000173221	GLRX	protein_coding	2745
333.605	0.789916	0.156995	5.03147	4.87e-07	0.000101691	ENSG00000163545	NUAK2	protein_coding	81788
3343.84	0.788301	0.2167	3.63775	0.000275027	0.0129801	ENSG00000204642	HLA-F	protein_coding	3134
15274.4	0.786911	0.150907	5.21455	1.84e-07	4.89e-05	ENSG00000130589	HELZ2	protein_coding	85441
1868.85	0.786214	0.207629	3.78663	0.000152706	0.00825289	ENSG00000128284	APOL3	protein_coding	80833
18486.6	0.784069	0.161343	4.85963	1.18e-06	0.00021209	ENSG00000187608	ISG15	protein_coding	9636
3234.78	0.783863	0.163604	4.79122	1.66e-06	0.000266297	ENSG00000137496	IL18BP	protein_coding	10068
17590.2	0.783339	0.220317	3.55551	0.000377244	0.0168745	ENSG00000173193	PARP14	protein_coding	54625
324.583	0.780439	0.18339	4.25563	2.08e-05	0.00184091	ENSG00000169220	RGS14	protein_coding	10636
1054.11	0.780169	0.20427	3.8193	0.000133833	0.0073488	ENSG00000120162	MOB3B	protein_coding	79817
1486.4	0.776982	0.199407	3.89647	9.76e-05	0.00572654	ENSG00000177707	NECTIN3	protein_coding	25945
187.795	0.769576	0.243698	3.15791	0.00158906	0.048269	ENSG00000173083	HPSE	protein_coding	10855
8219.33	0.767876	0.194917	3.93951	8.16e-05	0.00516169	ENSG00000164741	DLC1	protein_coding	10395
1050.13	0.765346	0.222025	3.44712	0.0005666	0.0227216	ENSG00000163291	PAQR3	protein_coding	152559
2640.37	0.76377	0.205721	3.71264	0.000205105	0.0103396	ENSG00000179820	MYADM	protein_coding	91663
12847.4	0.762291	0.114839	6.63791	3.18e-11	3.63e-08	ENSG00000185745	IFIT1	protein_coding	3434
4229.28	0.759822	0.193464	3.92746	8.58e-05	0.00531895	ENSG00000133106	EPSTI1	protein_coding	94240
5406.26	0.758599	0.174703	4.34223	1.41e-05	0.00134992	ENSG00000204267	TAP2	protein_coding	6891
7853.73	0.758208	0.197585	3.83737	0.000124359	0.00691727	ENSG00000112096	SOD2	protein_coding	6648
11407.1	0.758152	0.159077	4.76595	1.88e-06	0.000295429	ENSG00000132274	TRIM22	protein_coding	10346
612.638	0.756833	0.218646	3.46145	0.000537268	0.0220731	ENSG00000239713	APOBEC3G	protein_coding	60489
1342.33	0.75657	0.174083	4.34604	1.39e-05	0.00134167	ENSG00000107249	GLIS3	protein_coding	169792
3432.09	0.756354	0.193057	3.91777	8.94e-05	0.00546872	ENSG00000144802	NFKBIZ	protein_coding	64332
1845.67	0.755947	0.155883	4.84944	1.24e-06	0.000214254	ENSG00000165997	ARL5B	protein_coding	221079
3818.87	0.75358	0.203373	3.70541	0.000211051	0.0105108	ENSG00000149131	SERPING1	protein_coding	710
3202.91	0.753282	0.141717	5.31538	1.06e-07	2.92e-05	ENSG00000152778	IFIT5	protein_coding	24138
3910.68	0.751581	0.171256	4.38863	1.14e-05	0.00114954	ENSG00000240065	PSMB9	protein_coding	5698
1606.57	0.749578	0.162254	4.61978	3.84e-06	0.00051018	ENSG00000075426	FOSL2	protein_coding	2355
694.199	0.748504	0.213469	3.50638	0.000454253	0.019546	ENSG00000102524	TNFSF13B	protein_coding	10673
773.379	0.740903	0.203193	3.6463	0.000266039	0.0126263	ENSG00000163347	CLDN1	protein_coding	9076
5647.68	0.74089	0.155377	4.76835	1.86e-06	0.000294639	ENSG00000137628	DDX60	protein_coding	55601
1051.06	0.73803	0.234849	3.14257	0.0016747	0.0498108	ENSG00000171992	SYNPO	protein_coding	11346
3040.58	0.737931	0.208045	3.54697	0.000389692	0.0172959	ENSG00000152217	SETBP1	protein_coding	26040
10689.4	0.737414	0.181812	4.05591	4.99e-05	0.00365104	ENSG00000101347	SAMHD1	protein_coding	25939
3640.77	0.737281	0.182182	4.04694	5.19e-05	0.00375111	ENSG00000131435	PDLIM4	protein_coding	8572
400.553	0.733502	0.195529	3.75136	0.000175875	0.00921433	ENSG00000206341	HLA-H	unprocessed_pseudogene	NA
900.792	0.731603	0.169884	4.30649	1.66e-05	0.00150352	ENSG00000185947	ZNF267	protein_coding	10308
753.734	0.727424	0.21912	3.31975	0.000900974	0.0320904	ENSG00000115290	GRB14	protein_coding	2888
2446.58	0.725023	0.224306	3.23229	0.00122801	0.0401493	ENSG00000006459	KDM7A	protein_coding	80853
8012.54	0.719397	0.161037	4.46728	7.92e-06	0.000883822	ENSG00000107201	DDX58	protein_coding	23586
1570.51	0.716435	0.19416	3.68992	0.000224327	0.0109181	ENSG00000047634	SCML1	protein_coding	6322
390.036	0.716265	0.178819	4.00553	6.19e-05	0.0042235	ENSG00000115641	FHL2	protein_coding	2274
443.937	0.708527	0.173164	4.09165	4.28e-05	0.00320435	ENSG00000198517	MAFK	protein_coding	7975
2783.25	0.702759	0.128728	5.45928	4.78e-08	1.58e-05	ENSG00000179094	PER1	protein_coding	5187
1201.69	0.701348	0.180556	3.88437	0.000102594	0.00597839	ENSG00000145247	OCIAD2	protein_coding	132299
2192.22	0.699022	0.168607	4.14586	3.39e-05	0.00269765	ENSG00000123609	NMI	protein_coding	9111
6556.97	0.697872	0.138535	5.03753	4.72e-07	9.97e-05	ENSG00000120833	SOCS2	protein_coding	8835
1807.92	0.697428	0.180685	3.85991	0.000113427	0.00643454	ENSG00000123240	OPTN	protein_coding	10133
4080.84	0.696395	0.177306	3.92764	8.58e-05	0.00531895	ENSG00000159674	SPON2	protein_coding	10417
661.539	0.689172	0.183328	3.75924	0.000170432	0.00900253	ENSG00000101935	AMMECR1	protein_coding	9949
5785.64	0.688885	0.138422	4.9767	6.47e-07	0.000127364	ENSG00000140464	PML	protein_coding	5371
9238.83	0.687648	0.176476	3.89655	9.76e-05	0.00572654	ENSG00000140853	NLRC5	protein_coding	84166
613.536	0.687045	0.132883	5.17029	2.34e-07	5.72e-05	ENSG00000140450	ARRDC4	protein_coding	91947
678.686	0.686571	0.200597	3.42263	0.000620175	0.0242024	ENSG00000197536	IRF1-AS1	lncRNA	NA
6477.19	0.685515	0.215235	3.18496	0.00144774	0.045343	ENSG00000070087	PFN2	protein_coding	5217
3506.63	0.681995	0.195918	3.48103	0.000499484	0.0210767	ENSG00000131263	RLIM	protein_coding	51132
995.548	0.680822	0.162321	4.19429	2.74e-05	0.00228757	ENSG00000180667	YOD1	protein_coding	55432
1168.7	0.680717	0.15461	4.40281	1.07e-05	0.00110282	ENSG00000197147	LRRC8B	protein_coding	23507
458.636	0.674425	0.15692	4.29787	1.72e-05	0.00154675	ENSG00000114737	CISH	protein_coding	1154
1256.54	0.673149	0.151347	4.44772	8.68e-06	0.000941008	ENSG00000150347	ARID5B	protein_coding	84159
540.154	0.672069	0.15902	4.22632	2.38e-05	0.00203479	ENSG00000197375	SLC22A5	protein_coding	6584
1571.75	0.668885	0.132191	5.05998	4.19e-07	9.21e-05	ENSG00000174010	KLHL15	protein_coding	80311
804.274	0.66687	0.211387	3.15473	0.00160644	0.0485657	ENSG00000138166	DUSP5	protein_coding	1847
39682.7	0.66432	0.154209	4.30791	1.65e-05	0.00150185	ENSG00000204592	HLA-E	protein_coding	3133
616.842	0.661085	0.180134	3.66997	0.000242582	0.0117068	ENSG00000144285	SCN1A	protein_coding	6323
2044.56	0.658131	0.208199	3.16107	0.0015719	0.0480883	ENSG00000196872	KIAA1211L	protein_coding	343990
14552	0.655913	0.201804	3.25025	0.00115305	0.0382089	ENSG00000130522	JUND	protein_coding	3727
715.327	0.655765	0.169146	3.87692	0.000105789	0.00608181	ENSG00000111252	SH2B3	protein_coding	10019
1317.87	0.655604	0.138307	4.7402	2.14e-06	0.000329525	ENSG00000141664	ZCCHC2	protein_coding	54877
7710.53	0.647169	0.166654	3.88331	0.000103045	0.00598432	ENSG00000128335	APOL2	protein_coding	23780
12121.9	0.644723	0.195905	3.29099	0.000998354	0.0342762	ENSG00000087074	PPP1R15A	protein_coding	23645
2217.62	0.643006	0.192448	3.3412	0.000834167	0.0302134	ENSG00000152818	UTRN	protein_coding	7402
24509.4	0.637425	0.171386	3.71924	0.00019982	0.0102189	ENSG00000125740	FOSB	protein_coding	2354
1918.61	0.636681	0.139502	4.56395	5.02e-06	0.000618728	ENSG00000163659	TIPARP	protein_coding	25976
1714.89	0.632809	0.140797	4.49447	6.97e-06	0.000796557	ENSG00000176595	KBTBD11	protein_coding	9920
2255.7	0.631999	0.187321	3.37388	0.000741171	0.0276038	ENSG00000085449	WDFY1	protein_coding	57590
40487.4	0.630293	0.167086	3.77226	0.000161775	0.00863407	ENSG00000115461	IGFBP5	protein_coding	3488
1971.67	0.623771	0.178697	3.49066	0.000481837	0.0204834	ENSG00000184979	USP18	protein_coding	11274
1696.35	0.618887	0.146363	4.22844	2.35e-05	0.00202582	ENSG00000162775	RBM15	protein_coding	64783
1340.97	0.6154	0.166489	3.69633	0.000218737	0.0107684	ENSG00000168283	BMI1	protein_coding	648
7762.47	0.614345	0.159316	3.85615	0.000115188	0.00651286	ENSG00000113594	LIFR	protein_coding	3977
2841.72	0.61335	0.190039	3.22749	0.0012488	0.0406351	ENSG00000149289	ZC3H12C	protein_coding	85463
6218.54	0.611075	0.153946	3.96941	7.21e-05	0.00471141	ENSG00000213694	S1PR3	protein_coding	1903
568.548	0.610864	0.16753	3.64629	0.000266058	0.0126263	ENSG00000197044	ZNF441	protein_coding	126068
1114.19	0.608037	0.110766	5.48937	4.03e-08	1.38e-05	ENSG00000116514	RNF19B	protein_coding	127544
9116.48	0.605432	0.144038	4.20328	2.63e-05	0.00223117	ENSG00000163840	DTX3L	protein_coding	151636
1913.14	0.605047	0.13917	4.34754	1.38e-05	0.00134167	ENSG00000175073	VCPIP1	protein_coding	80124
2597.98	0.604468	0.146322	4.13109	3.61e-05	0.00282445	ENSG00000181104	F2R	protein_coding	2149
2576.12	0.601549	0.161343	3.72839	0.000192708	0.0100045	ENSG00000134970	TMED7	protein_coding	51014
4634.38	0.601005	0.155077	3.87553	0.000106395	0.00609619	ENSG00000130066	SAT1	protein_coding	6303
12650.6	0.600697	0.173051	3.47121	0.00051812	0.0215971	ENSG00000130303	BST2	protein_coding	684
21771.5	0.600238	0.151167	3.97069	7.17e-05	0.004704	ENSG00000137959	IFI44L	protein_coding	10964
3830.28	0.597251	0.153523	3.89031	0.000100116	0.00585388	ENSG00000169085	VXN	protein_coding	254778
1191.13	0.593658	0.171339	3.46482	0.000530589	0.0219038	ENSG00000101333	PLCB4	protein_coding	5332
10768.5	0.593286	0.164601	3.60439	0.000312891	0.0146061	ENSG00000111335	OAS2	protein_coding	4939
3037.12	0.59312	0.167121	3.54904	0.000386646	0.01725	ENSG00000156030	ELMSAN1	protein_coding	91748
981.82	0.59253	0.17459	3.39383	0.000689229	0.0262982	ENSG00000165449	SLC16A9	protein_coding	220963
5047.8	0.592215	0.0992018	5.96981	2.38e-09	1.4e-06	ENSG00000105559	PLEKHA4	protein_coding	57664
82267	0.588473	0.186444	3.15629	0.00159789	0.0484515	ENSG00000234745	HLA-B	protein_coding	3106
6358.2	0.58635	0.135849	4.31619	1.59e-05	0.00147562	ENSG00000112773	TENT5A	protein_coding	55603
1075.55	0.582611	0.16517	3.52734	0.00041975	0.0184287	ENSG00000196843	ARID5A	protein_coding	10865
6908.95	0.58236	0.160772	3.62228	0.000292018	0.0137065	ENSG00000163565	IFI16	protein_coding	3428
634.966	0.579071	0.168011	3.44662	0.000567642	0.0227216	ENSG00000197483	ZNF628	protein_coding	89887
3165.55	0.5779	0.10602	5.45084	5.01e-08	1.61e-05	ENSG00000182831	C16orf72	protein_coding	29035
4793.74	0.56974	0.12245	4.65283	3.27e-06	0.000452352	ENSG00000124201	ZNFX1	protein_coding	57169
807.314	0.56913	0.135473	4.20107	2.66e-05	0.00224196	ENSG00000116663	FBXO6	protein_coding	26270
4186.97	0.566285	0.140695	4.02491	5.7e-05	0.00400187	ENSG00000122644	ARL4A	protein_coding	10124
3289.31	0.564495	0.116512	4.84495	1.27e-06	0.000216968	ENSG00000120278	PLEKHG1	protein_coding	57480
831.802	0.562684	0.175224	3.21122	0.00132172	0.0427239	ENSG00000172954	LCLAT1	protein_coding	253558
70539	0.560609	0.176161	3.18237	0.00146076	0.0455841	ENSG00000204525	HLA-C	protein_coding	3107
34313.8	0.55934	0.163093	3.42959	0.000604505	0.0239177	ENSG00000111331	OAS3	protein_coding	4940
11068.2	0.555509	0.155515	3.57205	0.000354199	0.016225	ENSG00000138642	HERC6	protein_coding	55008
2373.1	0.553106	0.135007	4.09686	4.19e-05	0.00314678	ENSG00000170385	SLC30A1	protein_coding	7779
4094.45	0.551247	0.100717	5.47321	4.42e-08	1.48e-05	ENSG00000106078	COBL	protein_coding	23242
2520.77	0.549641	0.149019	3.6884	0.000225668	0.0109523	ENSG00000068079	IFI35	protein_coding	3430
2044.68	0.548913	0.135696	4.04517	5.23e-05	0.00376372	ENSG00000123094	RASSF8	protein_coding	11228
1626.57	0.548337	0.15878	3.45343	0.000553498	0.0225238	ENSG00000155760	FZD7	protein_coding	8324
1466.87	0.547648	0.116403	4.70477	2.54e-06	0.000372146	ENSG00000175866	BAIAP2	protein_coding	10458
301.978	0.547284	0.169057	3.23728	0.00120675	0.0395297	ENSG00000177335	C8orf31	lncRNA	NA
508.274	0.546532	0.153288	3.56539	0.000363314	0.0163837	ENSG00000130962	PRRG1	protein_coding	5638
1930.11	0.54645	0.160241	3.41019	0.000649184	0.0251057	ENSG00000160145	KALRN	protein_coding	8997
6121.19	0.541869	0.130335	4.1575	3.22e-05	0.00261242	ENSG00000204264	PSMB8	protein_coding	5696
1543.42	0.540592	0.159891	3.381	0.000722225	0.0273138	ENSG00000129317	PUS7L	protein_coding	83448
718.808	0.533675	0.161303	3.30854	0.000937853	0.0328574	ENSG00000175548	ALG10B	protein_coding	144245
402.089	0.533569	0.166827	3.19833	0.00138227	0.0440504	ENSG00000106588	PSMA2	protein_coding	5683
7491.85	0.529516	0.123913	4.27328	1.93e-05	0.00170981	ENSG00000156587	UBE2L6	protein_coding	9246
1080.99	0.528434	0.167514	3.15457	0.00160733	0.0485657	ENSG00000198879	SFMBT2	protein_coding	57713
965.726	0.525485	0.145832	3.60335	0.000314145	0.0146248	ENSG00000118495	PLAGL1	protein_coding	5325
394.595	0.520182	0.145804	3.56769	0.000360141	0.0163837	ENSG00000198205	ZXDA	protein_coding	7789
1869.21	0.519734	0.132904	3.91059	9.21e-05	0.00555406	ENSG00000120889	TNFRSF10B	protein_coding	8795
4091.74	0.518362	0.131003	3.95686	7.59e-05	0.00488962	ENSG00000154429	CCSAP	protein_coding	126731
2395.2	0.514155	0.150031	3.427	0.000610293	0.0240357	ENSG00000166016	ABTB2	protein_coding	25841
344.466	0.513881	0.152767	3.36381	0.000768736	0.0283836	ENSG00000137691	CFAP300	protein_coding	85016
1117.78	0.512222	0.15574	3.28896	0.00100557	0.0344549	ENSG00000198087	CD2AP	protein_coding	23607
4371.65	0.504656	0.110737	4.55727	5.18e-06	0.000631971	ENSG00000060138	YBX3	protein_coding	8531
4218.24	0.504595	0.132801	3.79963	0.000144914	0.00788145	ENSG00000152332	UHMK1	protein_coding	127933
1419.84	0.503875	0.146554	3.43816	0.000585678	0.0232803	ENSG00000153029	MR1	protein_coding	3140
1612.75	0.499429	0.151518	3.29616	0.000980146	0.0339187	ENSG00000127334	DYRK2	protein_coding	8445
2421.22	0.494664	0.107798	4.58878	4.46e-06	0.000578641	ENSG00000048405	ZNF800	protein_coding	168850
1321.08	0.494341	0.10803	4.57596	4.74e-06	0.000601567	ENSG00000174173	TRMT10C	protein_coding	54931
1330.11	0.493677	0.118878	4.1528	3.28e-05	0.00265409	ENSG00000105849	TWISTNB	protein_coding	221830
688.189	0.492133	0.133245	3.69345	0.00022123	0.0108265	ENSG00000188215	DCUN1D3	protein_coding	123879
1189.85	0.491641	0.125093	3.93021	8.49e-05	0.00531895	ENSG00000179021	C3orf38	protein_coding	285237
541.438	0.486546	0.136492	3.56464	0.000364358	0.0163837	ENSG00000156017	CARNMT1	protein_coding	138199
2647.93	0.485778	0.149507	3.2492	0.00115732	0.0382765	ENSG00000138829	FBN2	protein_coding	2201
3908.91	0.484997	0.120151	4.03658	5.42e-05	0.00385556	ENSG00000135148	TRAFD1	protein_coding	10906
847.415	0.484867	0.117674	4.12042	3.78e-05	0.00291843	ENSG00000112182	BACH2	protein_coding	60468
9839.35	0.484782	0.13663	3.54813	0.000387978	0.0172645	ENSG00000178685	PARP10	protein_coding	84875
954.657	0.481242	0.128848	3.73496	0.000187748	0.00977662	ENSG00000198455	ZXDB	protein_coding	158586
7138.79	0.481163	0.107893	4.45963	8.21e-06	0.000902413	ENSG00000172020	GAP43	protein_coding	2596
549.344	0.479197	0.133702	3.58406	0.000338292	0.0156216	ENSG00000165832	TRUB1	protein_coding	142940
1607.01	0.478818	0.110575	4.33025	1.49e-05	0.00140975	ENSG00000185950	IRS2	protein_coding	8660
1868.68	0.478756	0.143202	3.34322	0.000828109	0.0301214	ENSG00000134758	RNF138	protein_coding	51444
876.108	0.477913	0.122072	3.915	9.04e-05	0.00549229	ENSG00000122547	EEPD1	protein_coding	80820
11720.4	0.477751	0.112465	4.248	2.16e-05	0.00188527	ENSG00000213639	PPP1CB	protein_coding	5500
2940.48	0.477361	0.102781	4.64444	3.41e-06	0.000467353	ENSG00000166886	NAB2	protein_coding	4665
2383.43	0.477292	0.140557	3.39571	0.00068452	0.0261768	ENSG00000205189	ZBTB10	protein_coding	65986
999.672	0.46732	0.136535	3.42271	0.000619996	0.0242024	ENSG00000143801	PSEN2	protein_coding	5664
885.375	0.466167	0.130764	3.56494	0.000363939	0.0163837	ENSG00000175895	PLEKHF2	protein_coding	79666
7179.45	0.464853	0.111341	4.17503	2.98e-05	0.00243064	ENSG00000105939	ZC3HAV1	protein_coding	56829
7367.55	0.462568	0.103113	4.48602	7.26e-06	0.00082333	ENSG00000158615	PPP1R15B	protein_coding	84919
483.769	0.462219	0.140327	3.29386	0.000988218	0.0339963	ENSG00000133937	GSC	protein_coding	145258
1404.51	0.461645	0.129274	3.57106	0.000355533	0.0162427	ENSG00000148841	ITPRIP	protein_coding	85450
982.956	0.460924	0.121467	3.79463	0.000147862	0.00801635	ENSG00000177888	ZBTB41	protein_coding	360023
954.237	0.460815	0.123834	3.72122	0.000198261	0.0101695	ENSG00000114541	FRMD4B	protein_coding	23150
15930.4	0.457893	0.144369	3.17168	0.00151561	0.0468691	ENSG00000184486	POU3F2	protein_coding	5454
4285.33	0.455979	0.127832	3.56702	0.000361063	0.0163837	ENSG00000120063	GNA13	protein_coding	10672
2166.57	0.451686	0.122107	3.6991	0.000216367	0.0106824	ENSG00000100600	LGMN	protein_coding	5641
1620.62	0.448743	0.129594	3.46268	0.000534828	0.0220256	ENSG00000198498	TMA16	protein_coding	55319
2746.82	0.445878	0.135908	3.28073	0.00103539	0.0352651	ENSG00000173542	MOB1B	protein_coding	92597
17895.8	0.439652	0.130821	3.36073	0.000777381	0.0286411	ENSG00000142089	IFITM3	protein_coding	10410
2915.87	0.435109	0.131192	3.31658	0.000911281	0.0323231	ENSG00000148082	SHC3	protein_coding	53358
1296.69	0.432076	0.128006	3.37544	0.000736986	0.0275933	ENSG00000121274	TENT4B	protein_coding	64282
1890.28	0.430305	0.116098	3.70639	0.000210234	0.0105006	ENSG00000143751	SDE2	protein_coding	163859
2429.88	0.428064	0.103359	4.14155	3.45e-05	0.00272352	ENSG00000170185	USP38	protein_coding	84640
2823.47	0.426072	0.1221	3.48954	0.000483847	0.020518	ENSG00000057252	SOAT1	protein_coding	6646
4382.9	0.422328	0.131829	3.2036	0.0013572	0.0433799	ENSG00000197045	GMFB	protein_coding	2764
692.975	0.419682	0.130841	3.20757	0.00133861	0.0429457	ENSG00000142867	BCL10	protein_coding	8915
3366.73	0.416981	0.125589	3.3202	0.000899534	0.0320904	ENSG00000180008	SOCS4	protein_coding	122809
2701.06	0.407536	0.125291	3.25271	0.00114309	0.0380261	ENSG00000196428	TSC22D2	protein_coding	9819
1971.12	0.406767	0.106743	3.81072	0.00013856	0.0075599	ENSG00000077150	NFKB2	protein_coding	4791
1304.74	0.402102	0.117522	3.42152	0.000622716	0.0242463	ENSG00000101888	NXT2	protein_coding	55916
6963.55	0.40143	0.112561	3.56633	0.00036202	0.0163837	ENSG00000072364	AFF4	protein_coding	27125
2504.39	0.401343	0.114328	3.51045	0.000447354	0.0193322	ENSG00000121864	ZNF639	protein_coding	51193
1150.54	0.400733	0.126834	3.15952	0.0015803	0.0480883	ENSG00000155592	ZKSCAN2	protein_coding	342357
3292.92	0.398844	0.115674	3.448	0.000564749	0.0227216	ENSG00000112249	ASCC3	protein_coding	10973
1070.77	0.397302	0.123777	3.20984	0.00132811	0.0428496	ENSG00000116903	EXOC8	protein_coding	149371
3809.57	0.397229	0.10704	3.71104	0.000206406	0.0103396	ENSG00000109171	SLAIN2	protein_coding	57606
23256.6	0.396399	0.116929	3.39008	0.000698718	0.026601	ENSG00000188157	AGRN	protein_coding	375790
4258.65	0.396041	0.103176	3.83848	0.000123799	0.00690852	ENSG00000168264	IRF2BP2	protein_coding	359948
5565.17	0.386658	0.0991606	3.89931	9.65e-05	0.00569889	ENSG00000244462	RBM12	protein_coding	10137
3044.26	0.383453	0.111214	3.4479	0.000564959	0.0227216	ENSG00000154359	LONRF1	protein_coding	91694
2316.16	0.377858	0.104919	3.60142	0.000316485	0.0146938	ENSG00000179562	GCC1	protein_coding	79571
1576.04	0.375948	0.119582	3.14385	0.0016674	0.0497664	ENSG00000196850	PPTC7	protein_coding	160760
2401.89	0.375214	0.108015	3.47371	0.000513316	0.0214598	ENSG00000184489	PTP4A3	protein_coding	11156
5678.93	0.37502	0.095497	3.92703	8.6e-05	0.00531895	ENSG00000165732	DDX21	protein_coding	9188
2411.24	0.369975	0.113937	3.2472	0.00116545	0.0384713	ENSG00000107937	GTPBP4	protein_coding	23560
1342.27	0.368585	0.117275	3.14292	0.00167273	0.0498108	ENSG00000148154	UGCG	protein_coding	7357
4485.43	0.367547	0.108897	3.37518	0.000737668	0.0275933	ENSG00000165527	ARF6	protein_coding	382
4929.15	0.365659	0.113269	3.22823	0.00124561	0.0406351	ENSG00000131873	CHSY1	protein_coding	22856
2266.48	0.36404	0.109871	3.31334	0.000921876	0.0326314	ENSG00000100647	SUSD6	protein_coding	9766
3049.63	0.359707	0.108432	3.31735	0.000908773	0.032301	ENSG00000104447	TRPS1	protein_coding	7227
5698.18	0.354095	0.111698	3.17011	0.00152381	0.0470377	ENSG00000164134	NAA15	protein_coding	80155
2464.33	0.353796	0.109791	3.22244	0.00127104	0.0412414	ENSG00000113615	SEC24A	protein_coding	10802
1350.92	0.349446	0.106056	3.29493	0.000984463	0.0339353	ENSG00000179119	SPTY2D1	protein_coding	144108
2027.66	0.348327	0.1037	3.35897	0.000782333	0.02872	ENSG00000104442	ARMC1	protein_coding	55156
5324.66	0.331004	0.0965492	3.42834	0.000607285	0.0239724	ENSG00000164163	ABCE1	protein_coding	6059
4876.31	0.325798	0.0973017	3.34833	0.000813011	0.0297618	ENSG00000143742	SRP9	protein_coding	6726
19140.3	0.325714	0.0967256	3.3674	0.000758798	0.0281379	ENSG00000170027	YWHAG	protein_coding	7532
11519.3	0.309754	0.0984857	3.14517	0.0016599	0.0496291	ENSG00000170852	KBTBD2	protein_coding	25948
10891	0.30741	0.097708	3.14621	0.00165401	0.0495392	ENSG00000109332	UBE2D3	protein_coding	7323
14770.2	-0.302265	0.0945179	-3.19797	0.00138399	0.0440504	ENSG00000149294	NCAM1	protein_coding	4684
397916	-0.308957	0.0962857	-3.20875	0.00133314	0.0429095	ENSG00000198886	MT-ND4	protein_coding	4538
18706.2	-0.310306	0.0907358	-3.41989	0.00062647	0.0242821	ENSG00000108465	CDK5RAP3	protein_coding	80279
2480.68	-0.316284	0.0993226	-3.18442	0.00145047	0.0453456	ENSG00000153774	CFDP1	protein_coding	10428
218592	-0.322802	0.10101	-3.19573	0.00139478	0.0442505	ENSG00000198938	MT-CO3	protein_coding	4514
2635.08	-0.328188	0.102786	-3.19292	0.00140842	0.044601	ENSG00000139624	CERS5	protein_coding	91012
2109.79	-0.33206	0.104238	-3.18559	0.00144458	0.0453366	ENSG00000174547	MRPL11	protein_coding	65003
4568.85	-0.334674	0.103341	-3.23853	0.00120147	0.0395079	ENSG00000009830	POMT2	protein_coding	29954
1143.09	-0.346741	0.108827	-3.18616	0.00144177	0.0453366	ENSG00000139631	CSAD	protein_coding	51380
13060.1	-0.357189	0.098784	-3.61586	0.00029935	0.0140122	ENSG00000145555	MYO10	protein_coding	4651
2278.96	-0.367972	0.0993608	-3.70339	0.000212738	0.0105641	ENSG00000161551	ZNF577	protein_coding	84765
2119.93	-0.372905	0.107239	-3.47734	0.000506423	0.0212664	ENSG00000166997	CNPY4	protein_coding	245812
2666.53	-0.381714	0.112793	-3.3842	0.000713861	0.0271099	ENSG00000182173	TSEN54	protein_coding	283989
166473	-0.397117	0.117363	-3.38367	0.000715251	0.0271099	ENSG00000198899	MT-ATP6	protein_coding	4508
31039.7	-0.398434	0.125344	-3.17873	0.00147923	0.0458295	ENSG00000248527	MTATP6P1	unprocessed_pseudogene	NA
1604.79	-0.404379	0.111371	-3.63091	0.000282427	0.0132927	ENSG00000167302	TEPSIN	protein_coding	146705
2323.4	-0.414886	0.117428	-3.53312	0.000410692	0.0180873	ENSG00000047578	KIAA0556	protein_coding	23247
4569.06	-0.422146	0.113734	-3.71168	0.000205886	0.0103396	ENSG00000149212	SESN3	protein_coding	143686
215835	-0.423199	0.133122	-3.17903	0.00147769	0.0458295	ENSG00000198727	MT-CYB	protein_coding	4519
45077.6	-0.431574	0.109066	-3.95701	7.59e-05	0.00488962	ENSG00000228253	MT-ATP8	protein_coding	4509
663.015	-0.443478	0.125306	-3.53915	0.00040142	0.0177246	ENSG00000135119	RNFT2	protein_coding	84900
2578.95	-0.452572	0.134743	-3.35878	0.000782877	0.02872	ENSG00000139438	FAM222A	protein_coding	84915
9636.37	-0.457165	0.123179	-3.7114	0.000206118	0.0103396	ENSG00000157827	FMNL2	protein_coding	114793
3165.65	-0.457431	0.111987	-4.08466	4.41e-05	0.00328796	ENSG00000116667	C1orf21	protein_coding	81563
3619.88	-0.460746	0.133225	-3.45842	0.000543359	0.0222699	ENSG00000276550	HERC2P2	transcribed_unprocessed_pseudogene	NA
1380.12	-0.476233	0.132942	-3.58227	0.00034062	0.0156868	ENSG00000198909	MAP3K3	protein_coding	4215
407.957	-0.480496	0.151161	-3.17871	0.00147932	0.0458295	ENSG00000102878	HSF4	protein_coding	3299
513.995	-0.481344	0.146689	-3.2814	0.00103294	0.0352631	ENSG00000154309	DISP1	protein_coding	84976
749.082	-0.489165	0.141607	-3.45438	0.000551564	0.0224985	ENSG00000170271	FAXDC2	protein_coding	10826
3402.21	-0.521404	0.131548	-3.96361	7.38e-05	0.00479079	ENSG00000151490	PTPRO	protein_coding	5800
1757.34	-0.5387	0.117809	-4.57265	4.82e-06	0.000606661	ENSG00000166682	TMPRSS5	protein_coding	80975
876.908	-0.545122	0.169907	-3.20835	0.00133497	0.0429095	ENSG00000183688	RFLNB	protein_coding	359845
3132.69	-0.5556	0.158038	-3.51562	0.000438736	0.0191173	ENSG00000071967	CYBRD1	protein_coding	79901
372.403	-0.571769	0.173377	-3.29783	0.000974336	0.0337901	ENSG00000152433	ZNF547	protein_coding	284306
641.646	-0.572452	0.175182	-3.26776	0.00108403	0.0364865	ENSG00000188997	KCTD21	protein_coding	283219
2340.21	-0.575289	0.148664	-3.86973	0.000108956	0.00622214	ENSG00000152953	STK32B	protein_coding	55351
3343.97	-0.575458	0.163932	-3.51035	0.000447521	0.0193322	ENSG00000107099	DOCK8	protein_coding	81704
1360.84	-0.57815	0.183744	-3.1465	0.00165239	0.0495392	ENSG00000066382	MPPED2	protein_coding	744
1364.33	-0.584253	0.1707	-3.42268	0.000620062	0.0242024	ENSG00000103528	SYT17	protein_coding	51760
4888.13	-0.591029	0.141379	-4.18047	2.91e-05	0.00240764	ENSG00000180447	GAS1	protein_coding	2619
17218.1	-0.591636	0.177531	-3.33258	0.000860459	0.0308397	ENSG00000130508	PXDN	protein_coding	7837
428.784	-0.606691	0.178021	-3.40797	0.000654478	0.0252534	ENSG00000111817	DSE	protein_coding	29940
4752.58	-0.608045	0.193019	-3.15018	0.00163173	0.0490434	ENSG00000088882	CPXM1	protein_coding	56265
4185.24	-0.615844	0.193278	-3.18632	0.00144096	0.0453366	ENSG00000114790	ARHGEF26	protein_coding	26084
793.107	-0.619516	0.166677	-3.71686	0.000201716	0.0102546	ENSG00000175093	SPSB4	protein_coding	92369
219.728	-0.620962	0.175131	-3.54569	0.000391584	0.0173349	ENSG00000261490		lncRNA	NA
11981.4	-0.62594	0.191034	-3.27658	0.00105071	0.0355046	ENSG00000177807	KCNJ10	protein_coding	3766
558.891	-0.626972	0.180939	-3.46511	0.000530019	0.0219038	ENSG00000247982	LINC00926	lncRNA	NA
434.723	-0.628374	0.154892	-4.05685	4.97e-05	0.00365104	NA	NA	NA	NA
1149.47	-0.645876	0.186291	-3.46703	0.000526245	0.0218296	ENSG00000165233	CARD19	protein_coding	84270
673.882	-0.652306	0.186405	-3.49941	0.000466291	0.0199712	ENSG00000065717	TLE2	protein_coding	7089
494.785	-0.654388	0.199429	-3.28131	0.00103327	0.0352631	ENSG00000250722	SELENOP	protein_coding	6414
56536.6	-0.656991	0.19293	-3.40534	0.000660815	0.0254406	ENSG00000155368	DBI	protein_coding	1622
963.801	-0.66105	0.167174	-3.95425	7.68e-05	0.00488962	ENSG00000174498	IGDCC3	protein_coding	9543
233.517	-0.662712	0.204705	-3.23741	0.00120622	0.0395297	ENSG00000183111	ARHGEF37	protein_coding	389337
2788.02	-0.668635	0.204884	-3.26349	0.00110051	0.0367543	ENSG00000205213	LGR4	protein_coding	55366
21392.1	-0.669374	0.202103	-3.31205	0.000926165	0.0326483	ENSG00000101265	RASSF2	protein_coding	9770
1561.18	-0.672758	0.148872	-4.51904	6.21e-06	0.000723975	ENSG00000186166	CCDC84	protein_coding	338657
4042.11	-0.672897	0.201492	-3.33957	0.000839094	0.0303278	ENSG00000175183	CSRP2	protein_coding	1466
340.162	-0.675976	0.164213	-4.11645	3.85e-05	0.00294264	ENSG00000188599	NPIPP1	transcribed_unprocessed_pseudogene	NA
680.577	-0.689792	0.218826	-3.15224	0.00162023	0.0487833	ENSG00000188662	H1-9	transcribed_unitary_pseudogene	NA
146.421	-0.697243	0.207266	-3.36399	0.000768231	0.0283836	ENSG00000260196		lncRNA	NA
766.15	-0.69862	0.175603	-3.97841	6.94e-05	0.00462262	ENSG00000223802	CERS1	protein_coding	10715
137.711	-0.723743	0.225888	-3.20399	0.00135538	0.0433799	ENSG00000105877	DNAH11	protein_coding	8701
8752.17	-0.724818	0.194502	-3.72654	0.00019413	0.0100478	ENSG00000063015	SEZ6	protein_coding	124925
228.354	-0.740936	0.226965	-3.26454	0.00109643	0.0367543	ENSG00000172062	SMN1	protein_coding	6606
167.649	-0.743673	0.235329	-3.16014	0.00157691	0.0480883	ENSG00000165995	CACNB2	protein_coding	783
1986.01	-0.765685	0.215277	-3.55674	0.000375486	0.0168399	ENSG00000133794	ARNTL	protein_coding	406
887.515	-0.767355	0.222085	-3.45523	0.00054983	0.0224813	ENSG00000139200	PIANP	protein_coding	196500
6788.71	-0.778759	0.192878	-4.03757	5.4e-05	0.00385525	ENSG00000085117	CD82	protein_coding	3732
134.194	-0.781439	0.240297	-3.25197	0.00114609	0.038052	ENSG00000271344		lncRNA	NA
210.282	-0.78459	0.175654	-4.46667	7.94e-06	0.000883822	ENSG00000256925	ADGRA1-AS1	lncRNA	NA
271.554	-0.784644	0.173416	-4.52463	6.05e-06	0.000709932	ENSG00000091513	TF	protein_coding	7018
1609.08	-0.787423	0.246256	-3.19757	0.0013859	0.0440504	ENSG00000182253	SYNM	protein_coding	23336
945.591	-0.795201	0.192678	-4.12709	3.67e-05	0.00286095	ENSG00000164171	ITGA2	protein_coding	3673
3544.93	-0.805083	0.159021	-5.06274	4.13e-07	9.2e-05	ENSG00000171385	KCND3	protein_coding	3752
210.2	-0.815623	0.258138	-3.15964	0.00157966	0.0480883	ENSG00000122574	WIPF3	protein_coding	644150
159.382	-0.815965	0.242243	-3.36837	0.000756134	0.0281	ENSG00000146197	SCUBE3	protein_coding	222663
9561.71	-0.81696	0.246041	-3.32042	0.000898807	0.0320904	ENSG00000091490	SEL1L3	protein_coding	23231
328.285	-0.817183	0.205024	-3.98578	6.73e-05	0.004501	ENSG00000261959		lncRNA	NA
366.014	-0.819338	0.194074	-4.22178	2.42e-05	0.00206589	ENSG00000067798	NAV3	protein_coding	89795
7569.03	-0.831172	0.211523	-3.92947	8.51e-05	0.00531895	ENSG00000125675	GRIA3	protein_coding	2892
2851.6	-0.846139	0.212726	-3.9776	6.96e-05	0.00462262	ENSG00000170891	CYTL1	protein_coding	54360
514.736	-0.848609	0.218797	-3.87852	0.000105095	0.00608181	ENSG00000163995	ABLIM2	protein_coding	84448
212.513	-0.851231	0.25829	-3.29563	0.000982002	0.0339187	ENSG00000057704	TMCC3	protein_coding	57458
12036.3	-0.87729	0.27535	-3.18609	0.0014421	0.0453366	ENSG00000168743	NPNT	protein_coding	255743
151.312	-0.905128	0.273254	-3.31241	0.00092497	0.0326483	ENSG00000104783	KCNN4	protein_coding	3783
1027.07	-0.920215	0.158381	-5.81014	6.24e-09	3.04e-06	ENSG00000114626	ABTB1	protein_coding	80325
5960.87	-0.923891	0.184367	-5.01115	5.41e-07	0.000110349	ENSG00000163873	GRIK3	protein_coding	2899
233.018	-0.943473	0.218803	-4.31197	1.62e-05	0.00149036	ENSG00000260257		lncRNA	NA
3278.67	-0.944816	0.213206	-4.43147	9.36e-06	0.00100214	ENSG00000075461	CACNG4	protein_coding	27092
406.228	-0.966387	0.286399	-3.37426	0.000740134	0.0276038	ENSG00000258943		lncRNA	NA
4560.24	-0.971309	0.278835	-3.48345	0.000494987	0.0209386	ENSG00000106003	LFNG	protein_coding	3955
1247.46	-0.977718	0.283797	-3.44513	0.000570786	0.0227942	ENSG00000083067	TRPM3	protein_coding	80036
1976.94	-0.982413	0.269579	-3.64425	0.000268171	0.0126914	ENSG00000151150	ANK3	protein_coding	288
79.401	-0.998131	0.283864	-3.51623	0.00043772	0.0191173	ENSG00000118308	LRMP	protein_coding	4033
1209.44	-1.0256	0.313978	-3.26647	0.00108896	0.0365805	ENSG00000148926	ADM	protein_coding	133
367.846	-1.04848	0.239223	-4.38284	1.17e-05	0.00117361	ENSG00000135363	LMO2	protein_coding	4005
92.9489	-1.08591	0.27014	-4.01981	5.82e-05	0.00405624	ENSG00000224940	PRRT4	protein_coding	401399
6886.65	-1.11561	0.245409	-4.54592	5.47e-06	0.000650739	ENSG00000133110	POSTN	protein_coding	10631
87.5583	-1.13115	0.3218	-3.51506	0.000439657	0.0191173	ENSG00000265702		lncRNA	NA
90.6827	-1.13412	0.251719	-4.50551	6.62e-06	0.000761323	ENSG00000242267	SKINT1L	transcribed_unprocessed_pseudogene	NA
566.252	-1.17067	0.186669	-6.27139	3.58e-10	2.79e-07	ENSG00000152954	NRSN1	protein_coding	140767
513.427	-1.18184	0.308775	-3.82752	0.00012944	0.00717657	ENSG00000123689	G0S2	protein_coding	50486
140.665	-1.18258	0.268534	-4.40385	1.06e-05	0.00110282	ENSG00000205838	TTC23L	protein_coding	153657
606.692	-1.18846	0.252366	-4.70929	2.49e-06	0.000370321	ENSG00000163406	SLC15A2	protein_coding	6565
2768.56	-1.19939	0.253787	-4.72596	2.29e-06	0.000344187	ENSG00000179242	CDH4	protein_coding	1002
92.9	-1.21935	0.368282	-3.31091	0.000929944	0.0326784	ENSG00000105711	SCN1B	protein_coding	6324
754.104	-1.22456	0.262875	-4.65834	3.19e-06	0.00044399	ENSG00000112309	B3GAT2	protein_coding	135152
283.387	-1.2826	0.338879	-3.78482	0.000153819	0.0082869	ENSG00000002745	WNT16	protein_coding	51384
510.651	-1.41519	0.356075	-3.97443	7.05e-05	0.00464866	ENSG00000171189	GRIK1	protein_coding	2897
45.7151	-1.43924	0.456461	-3.15305	0.00161576	0.0487344	ENSG00000267521		lncRNA	NA
172.873	-1.44235	0.364692	-3.95497	7.65e-05	0.00488962	ENSG00000165071	TMEM71	protein_coding	137835
1973.23	-1.45624	0.301657	-4.82747	1.38e-06	0.000232249	ENSG00000152578	GRIA4	protein_coding	2893
118.577	-1.55988	0.312098	-4.99806	5.79e-07	0.000115579	ENSG00000267568		lncRNA	NA
92.8307	-1.68047	0.379987	-4.42243	9.76e-06	0.00103262	ENSG00000260981		lncRNA	NA
33.9001	-1.89315	0.407778	-4.64259	3.44e-06	0.00046781	ENSG00000226102	SEPTIN7P3	unprocessed_pseudogene	NA
4058.88	-2.38028	0.751929	-3.16557	0.00154778	0.0474358	ENSG00000064300	NGFR	protein_coding	4804
47.2714	-2.41096	0.652708	-3.69379	0.000220938	0.0108265	ENSG00000275895	U2AF1L5	protein_coding	102724594
128.064	-6.61709	2.0806	-3.18037	0.00147087	0.0458162	ENSG00000106546	AHR	protein_coding	196

## Sheet: Data S2
Supplementary Data 2: Hallmark gene sets (p<0.01) significantly enriched in gene that are upregulated in selumetinib-treated tumors
NAME			SIZE	ES	NES	NOM p-val	FDR q-val
HALLMARK_INTERFERON_GAMMA_RESPONSE			179	0.865013	2.76209	0	0
HALLMARK_INTERFERON_ALPHA_RESPONSE			90	0.885502	2.65291	0	0
HALLMARK_TNFA_SIGNALING_VIA_NFKB			176	0.758741	2.41775	0	0
HALLMARK_ALLOGRAFT_REJECTION			140	0.707954	2.22423	0	0
HALLMARK_INFLAMMATORY_RESPONSE			142	0.709648	2.22245	0	0
HALLMARK_IL6_JAK_STAT3_SIGNALING			69	0.676055	1.97001	0	0
HALLMARK_APOPTOSIS			145	0.586575	1.84928	0	0.000792022
HALLMARK_IL2_STAT5_SIGNALING			168	0.578675	1.83393	0	0.000693019
HALLMARK_COMPLEMENT			152	0.570987	1.82914	0	0.000616017
HALLMARK_ESTROGEN_RESPONSE_EARLY			169	0.526037	1.66034	0	0.00483493
HALLMARK_TGF_BETA_SIGNALING			54	0.58849	1.62627	0.00520833	0.00740959
HALLMARK_UV_RESPONSE_DN			135	0.512566	1.60061	0.0033557	0.009477
HALLMARK_HYPOXIA			178	0.496231	1.59418	0.00109529	0.00987284

## Sheet: Data S3
Supplementary Data 3: Hallmark gene sets (p<0.05) significantly enriched in genes that are downregulated in selumetinib-treated tumors
NAME		SIZE	ES	NES	NOM p-val	FDR q-val
HALLMARK_OXIDATIVE_PHOSPHORYLATION		180	-0.441159	-1.83393	0	0.00941667
HALLMARK_ANGIOGENESIS		29	-0.539348	-1.62222	0.00348432	0.0216505

## Sheet: Data S4
Supplementary Data 4: Hallmark TNFA signaling via NFKB
PROBE	GENE SYMBOL	GENE_TITLE	RANK IN GENE LIST	RANK METRIC SCORE	RUNNING ES	CORE ENRICHMENT
IFIT2	null	null	0	19.4327	0.0486163	Yes
IRF1	null	null	5	12.7039	0.0801283	Yes
CSF1	null	null	9	12.1834	0.110406	Yes
TRIB1	null	null	12	11.0603	0.137941	Yes
KLF10	null	null	22	9.19798	0.160344	Yes
NAMPT	null	null	23	9.13031	0.183186	Yes
KLF6	null	null	24	8.9972	0.205695	Yes
CXCL2	null	null	25	8.96159	0.228115	Yes
CCL2	null	null	30	8.53902	0.249207	Yes
GEM	null	null	31	8.37355	0.270156	Yes
TAP1	null	null	41	7.82631	0.289127	Yes
GCH1	null	null	43	7.71246	0.308354	Yes
CXCL10	null	null	44	7.57962	0.327317	Yes
RNF19B	null	null	47	7.39429	0.345681	Yes
PER1	null	null	49	7.3205	0.363927	Yes
CEBPD	null	null	53	7.20811	0.381758	Yes
IFIH1	null	null	63	6.71604	0.397951	Yes
ATF3	null	null	66	6.63912	0.414426	Yes
ICAM1	null	null	71	6.51468	0.430453	Yes
MAFF	null	null	83	6.1482	0.445091	Yes
EGR3	null	null	104	5.65396	0.457885	Yes
FOSL2	null	null	116	5.41549	0.470689	Yes
TIPARP	null	null	124	5.29929	0.483474	Yes
SERPINE1	null	null	126	5.28225	0.496621	Yes
DDX58	null	null	133	5.10116	0.508978	Yes
NR4A3	null	null	151	4.85557	0.519976	Yes
IRS2	null	null	154	4.82699	0.531917	Yes
CXCL11	null	null	165	4.67136	0.542928	Yes
EGR2	null	null	184	4.46689	0.552886	Yes
NFIL3	null	null	198	4.30032	0.562766	Yes
PTGER4	null	null	230	4.0462	0.570794	Yes
SAT1	null	null	247	3.97308	0.579652	Yes
SOD2	null	null	254	3.90532	0.589017	Yes
NFKB2	null	null	259	3.85836	0.598399	Yes
SOCS3	null	null	269	3.76756	0.607216	Yes
FOSB	null	null	277	3.69936	0.615998	Yes
CD83	null	null	293	3.61249	0.624022	Yes
INHBA	null	null	325	3.32787	0.630252	Yes
DRAM1	null	null	341	3.24715	0.637362	Yes
ZBTB10	null	null	356	3.16461	0.644333	Yes
PPP1R15A	null	null	393	3.00072	0.649407	Yes
DUSP5	null	null	426	2.79414	0.654234	Yes
PHLDA1	null	null	473	2.63785	0.657724	Yes
FOSL1	null	null	497	2.57398	0.662609	Yes
NR4A1	null	null	501	2.56579	0.668825	Yes
DUSP1	null	null	513	2.5408	0.674438	Yes
SIK1	null	null	534	2.48405	0.679301	Yes
REL	null	null	550	2.44755	0.68441	Yes
IL15RA	null	null	584	2.35241	0.688065	Yes
RIPK2	null	null	614	2.2977	0.691853	Yes
RHOB	null	null	641	2.24118	0.695703	Yes
MCL1	null	null	649	2.23385	0.700818	Yes
CCL5	null	null	673	2.17832	0.704713	Yes
BIRC3	null	null	676	2.17285	0.710014	Yes
RELB	null	null	693	2.13247	0.714268	Yes
CCNL1	null	null	735	2.04676	0.716617	Yes
KLF4	null	null	744	2.02224	0.721136	Yes
ZFP36	null	null	792	1.93956	0.722811	Yes
TNFAIP2	null	null	867	1.82935	0.722386	Yes
CEBPB	null	null	900	1.79097	0.724704	Yes
KLF9	null	null	911	1.7723	0.728462	Yes
NFKB1	null	null	926	1.75594	0.731909	Yes
SLC2A3	null	null	954	1.71663	0.734378	Yes
MARCKS	null	null	969	1.69469	0.737672	Yes
MAP2K3	null	null	995	1.66801	0.740155	Yes
BTG3	null	null	1019	1.64105	0.742706	Yes
BIRC2	null	null	1072	1.58004	0.743144	Yes
JUNB	null	null	1076	1.57605	0.746884	Yes
FOS	null	null	1086	1.56482	0.750191	Yes
ETS2	null	null	1093	1.5597	0.753687	Yes
DNAJB4	null	null	1167	1.49232	0.752487	Yes
SQSTM1	null	null	1173	1.48743	0.75587	Yes
SPSB1	null	null	1242	1.42743	0.754845	Yes
BCL2A1	null	null	1307	1.36802	0.753942	Yes
SERPINB8	null	null	1359	1.33355	0.753831	Yes
TNFAIP8	null	null	1402	1.3014	0.754248	Yes
GADD45A	null	null	1407	1.2988	0.757227	Yes
NFKBIA	null	null	1433	1.28082	0.758741	Yes
BHLHE40	null	null	1549	1.2039	0.75398	No
NFAT5	null	null	1779	1.06975	0.741178	No
CCND1	null	null	1805	1.06109	0.742143	No
SLC16A6	null	null	1821	1.05309	0.743764	No
ABCA1	null	null	1845	1.04076	0.744813	No
PNRC1	null	null	1932	1.00053	0.741503	No
MXD1	null	null	2013	0.963187	0.738506	No
BTG1	null	null	2119	0.911248	0.733689	No
EGR1	null	null	2220	0.871888	0.729111	No
NFKBIE	null	null	2301	0.84001	0.725805	No
TNC	null	null	2340	0.825847	0.725303	No
KDM6B	null	null	2450	0.791408	0.719915	No
PANX1	null	null	2453	0.790479	0.721758	No
TNIP2	null	null	2571	0.746862	0.715718	No
DUSP2	null	null	2575	0.745963	0.717382	No
CXCL3	null	null	2664	0.720307	0.713236	No
RCAN1	null	null	2849	0.66456	0.702462	No
NFE2L2	null	null	2886	0.657734	0.701674	No
IL6	null	null	2973	0.632604	0.697444	No
CDKN1A	null	null	2985	0.629432	0.698275	No
IL23A	null	null	2994	0.627123	0.699303	No
CFLAR	null	null	3118	0.59059	0.692467	No
NR4A2	null	null	3301	0.548947	0.681539	No
FUT4	null	null	3313	0.544829	0.682158	No
HBEGF	null	null	3376	0.531992	0.679299	No
PTPRE	null	null	3452	0.515775	0.67552	No
MAP3K8	null	null	3502	0.506968	0.673476	No
SDC4	null	null	3514	0.504659	0.673995	No
YRDC	null	null	3657	0.472855	0.66558	No
PTGS2	null	null	3718	0.46178	0.66268	No
IL6ST	null	null	3761	0.453459	0.660976	No
PHLDA2	null	null	3868	0.434261	0.654898	No
STAT5A	null	null	4027	0.405497	0.645233	No
CD44	null	null	4129	0.385481	0.639371	No
BTG2	null	null	4424	0.339316	0.620348	No
ICOSLG	null	null	4559	0.317266	0.612085	No
JUN	null	null	4719	0.293639	0.602072	No
PLEK	null	null	5131	0.239117	0.574891	No
PFKFB3	null	null	5134	0.238409	0.575352	No
ID2	null	null	5160	0.235409	0.574251	No
SPHK1	null	null	5311	0.21751	0.564657	No
TNFRSF9	null	null	5918	0.146412	0.524063	No
KLF2	null	null	5937	0.144311	0.523208	No
GADD45B	null	null	6423	0.0929032	0.490659	No
TNFAIP6	null	null	7013	0.0375874	0.450942	No
LIF	null	null	7398	0.00389153	0.424997	No
PDLIM5	null	null	7538	-0.0075431	0.415621	No
PLAUR	null	null	7706	-0.0206532	0.404385	No
TNIP1	null	null	7920	-0.0375511	0.390082	No
IL18	null	null	7932	-0.0386288	0.389435	No
ZC3H12A	null	null	8021	-0.0470329	0.383605	No
IL7R	null	null	8239	-0.0661115	0.369103	No
PLK2	null	null	8582	-0.0972823	0.346231	No
SLC2A6	null	null	8669	-0.103951	0.340678	No
CLCF1	null	null	8672	-0.104003	0.340803	No
BCL3	null	null	8683	-0.104651	0.340389	No
IFNGR2	null	null	8799	-0.113676	0.332901	No
EDN1	null	null	8849	-0.118275	0.329885	No
EFNA1	null	null	9089	-0.138927	0.314078	No
F3	null	null	9228	-0.154945	0.305138	No
MYC	null	null	9409	-0.173749	0.293407	No
RELA	null	null	9678	-0.201555	0.275797	No
IER2	null	null	9775	-0.211322	0.269837	No
TANK	null	null	9823	-0.21568	0.267199	No
EHD1	null	null	10236	-0.265818	0.240017	No
DUSP4	null	null	10489	-0.298073	0.22373	No
FJX1	null	null	10639	-0.318198	0.214455	No
TUBB2A	null	null	10700	-0.327351	0.211219	No
TSC22D1	null	null	11236	-0.412043	0.176089	No
IER3	null	null	11294	-0.422622	0.173293	No
JAG1	null	null	11393	-0.438798	0.167767	No
TRAF1	null	null	11448	-0.448819	0.16524	No
PDE4B	null	null	11704	-0.494126	0.149241	No
B4GALT1	null	null	12070	-0.5588	0.125968	No
BCL6	null	null	12089	-0.562511	0.126159	No
EIF1	null	null	12095	-0.563546	0.127231	No
PLAU	null	null	12131	-0.570072	0.126292	No
IER5	null	null	12193	-0.582845	0.123627	No
DENND5A	null	null	12306	-0.604161	0.117568	No
HES1	null	null	12391	-0.624394	0.113452	No
LDLR	null	null	12497	-0.64874	0.107979	No
TRIP10	null	null	12574	-0.666639	0.104509	No
GFPT2	null	null	12804	-0.721002	0.090835	No
BMP2	null	null	12897	-0.746698	0.0864848	No
SGK1	null	null	12922	-0.754849	0.086751	No
ATP2B1	null	null	12989	-0.770585	0.0842179	No
LITAF	null	null	13317	-0.874883	0.0643046	No
SMAD3	null	null	13429	-0.924111	0.059114	No
PMEPA1	null	null	13603	-0.986108	0.0498879	No
SNN	null	null	13641	-0.999376	0.0498872	No
B4GALT5	null	null	13853	-1.09727	0.0383708	No
TNFAIP3	null	null	13952	-1.14884	0.0346211	No
PTX3	null	null	14383	-1.48399	0.00926982	No
NINJ1	null	null	14523	-1.66644	0.00404379	No
TGIF1	null	null	14642	-1.87011	0.000746717	No
TNF	null	null	14758	-2.18038	-0.00157137	No
LAMB3	null	null	14818	-2.41368	0.000479273	No
G0S2	null	null	14938	-3.88793	0.00216275	No

## Sheet: Data S5
Supplementary Data 5: Hallmark IL6 JAK STAT3 signaling
PROBE	GENE SYMBOL	GENE_TITLE	RANK IN GENE LIST	RANK METRIC SCORE	RUNNING ES	CORE ENRICHMENT
IRF1	null	null	5	12.7039	0.103431	Yes
CSF1	null	null	9	12.1834	0.202744	Yes
TNFRSF12A	null	null	11	11.6542	0.297869	Yes
CXCL10	null	null	44	7.57962	0.357632	Yes
FAS	null	null	56	7.09364	0.414836	Yes
STAT1	null	null	69	6.57322	0.467721	Yes
CXCL9	null	null	82	6.17378	0.517343	Yes
CXCL11	null	null	165	4.67136	0.549997	Yes
SOCS3	null	null	269	3.76756	0.573859	Yes
PIM1	null	null	338	3.25407	0.595875	Yes
TNFRSF1B	null	null	389	3.01583	0.617153	Yes
IL7	null	null	397	2.97934	0.641019	Yes
IL15RA	null	null	584	2.35241	0.647752	Yes
STAT2	null	null	643	2.23992	0.662156	Yes
CD38	null	null	878	1.81452	0.661274	Yes
SOCS1	null	null	890	1.8034	0.675266	Yes
IL18R1	null	null	1114	1.54083	0.672887	Yes
OSMR	null	null	1284	1.38906	0.672892	Yes
IL1R1	null	null	1545	1.20608	0.665296	Yes
PTPN2	null	null	1629	1.16343	0.66923	Yes
HMOX1	null	null	1666	1.13139	0.676055	Yes
ACVRL1	null	null	1970	0.981943	0.663743	No
STAT3	null	null	2316	0.834389	0.647407	No
STAM2	null	null	2509	0.771074	0.640821	No
ITGA4	null	null	2559	0.74955	0.643655	No
IL12RB1	null	null	2562	0.748893	0.649638	No
PLA2G2A	null	null	2648	0.72503	0.649856	No
CXCL3	null	null	2664	0.720307	0.654733	No
IL13RA1	null	null	2675	0.715815	0.659909	No
PTPN1	null	null	2924	0.646121	0.648544	No
CCR1	null	null	2931	0.644266	0.653404	No
IL6	null	null	2973	0.632604	0.65582	No
A2M	null	null	3490	0.509583	0.625356	No
MAP3K8	null	null	3502	0.506968	0.628759	No
MYD88	null	null	3526	0.501538	0.631312	No
IFNGR1	null	null	3648	0.474861	0.627071	No
IL17RA	null	null	3678	0.469873	0.628963	No
IL6ST	null	null	3761	0.453459	0.627164	No
PIK3R5	null	null	3811	0.445905	0.627518	No
LEPR	null	null	3860	0.435987	0.627858	No
CD44	null	null	4129	0.385481	0.613023	No
JUN	null	null	4719	0.293639	0.575896	No
TNFRSF1A	null	null	5486	0.194808	0.526085	No
CD36	null	null	5548	0.186209	0.523513	No
ACVR1B	null	null	5667	0.174607	0.51702	No
TNFRSF21	null	null	5914	0.147033	0.501714	No
REG1A	null	null	6635	0.0745651	0.454007	No
IFNAR1	null	null	7018	0.0370977	0.428676	No
PTPN11	null	null	7079	0.0315774	0.424907	No
IL2RG	null	null	8541	-0.0936995	0.327632	No
IFNGR2	null	null	8799	-0.113676	0.311315	No
LTBR	null	null	8848	-0.118264	0.30906	No
CD14	null	null	9286	-0.16165	0.281055	No
LTB	null	null	9530	-0.185043	0.26626	No
PDGFC	null	null	9598	-0.191893	0.263331	No
IRF9	null	null	9958	-0.230839	0.241126	No
TGFB1	null	null	9971	-0.232573	0.242221	No
INHBE	null	null	10542	-0.305136	0.206463	No
ITGB3	null	null	10556	-0.306934	0.208098	No
BAK1	null	null	10801	-0.342687	0.194523	No
CBL	null	null	10992	-0.373731	0.184826	No
GRB2	null	null	11043	-0.380978	0.184582	No
HAX1	null	null	11611	-0.475657	0.150419	No
TYK2	null	null	13155	-0.825436	0.0536181	No
CD9	null	null	13903	-1.1202	0.0126404	No
IL10RB	null	null	13922	-1.12922	0.0206561	No
CNTFR	null	null	14530	-1.67221	-0.006418	No
TNF	null	null	14758	-2.18038	-0.00384141	No
IL17RB	null	null	14767	-2.20376	0.0136222	No

## Sheet: Data S6
Supplementary Data 6: Hallmark Apoptosis
PROBE	GENE SYMBOL	GENE_TITLE	RANK IN GENE LIST	RANK METRIC SCORE	RUNNING ES	CORE ENRICHMENT
IRF1	null	null	5	12.7039	0.0689106	Yes
TNFRSF12A	null	null	11	11.6542	0.132099	Yes
TAP1	null	null	41	7.82631	0.172803	Yes
GCH1	null	null	43	7.71246	0.214776	Yes
FAS	null	null	56	7.09364	0.252633	Yes
ATF3	null	null	66	6.63912	0.288215	Yes
EGR3	null	null	104	5.65396	0.316539	Yes
ISG20	null	null	108	5.54879	0.346582	Yes
BGN	null	null	162	4.72619	0.36877	Yes
F2R	null	null	187	4.44243	0.391366	Yes
GPX3	null	null	202	4.27945	0.413749	Yes
SAT1	null	null	247	3.97308	0.432438	Yes
SOD2	null	null	254	3.90532	0.453321	Yes
PSEN2	null	null	351	3.20761	0.46433	Yes
IFITM3	null	null	368	3.10937	0.480199	Yes
GSN	null	null	400	2.9487	0.494182	Yes
BCL10	null	null	412	2.87335	0.509102	Yes
TNFSF10	null	null	454	2.67671	0.520927	Yes
RHOB	null	null	641	2.24118	0.520598	Yes
CYLD	null	null	648	2.2349	0.532376	Yes
MCL1	null	null	649	2.23385	0.544552	Yes
BIRC3	null	null	676	2.17285	0.554642	Yes
CD38	null	null	878	1.81452	0.550976	Yes
BTG3	null	null	1019	1.64105	0.550478	Yes
DCN	null	null	1087	1.56427	0.554486	Yes
SQSTM1	null	null	1173	1.48743	0.55686	Yes
EREG	null	null	1289	1.38527	0.556655	Yes
XIAP	null	null	1293	1.38051	0.563977	Yes
LUM	null	null	1319	1.3617	0.569714	Yes
GADD45A	null	null	1407	1.2988	0.570925	Yes
IGF2R	null	null	1460	1.2666	0.574322	Yes
DPYD	null	null	1467	1.26081	0.58079	Yes
HGF	null	null	1648	1.14738	0.574903	Yes
HMOX1	null	null	1666	1.13139	0.579924	Yes
CASP6	null	null	1798	1.06398	0.576887	Yes
CCND1	null	null	1805	1.06109	0.582267	Yes
SMAD7	null	null	1827	1.05016	0.586575	Yes
ROCK1	null	null	1954	0.989881	0.583472	No
CDKN1B	null	null	2048	0.946704	0.582359	No
TSPO	null	null	2371	0.813775	0.565077	No
CASP4	null	null	2393	0.810342	0.568077	No
CLU	null	null	2407	0.808569	0.571608	No
NEDD9	null	null	2415	0.805467	0.575526	No
CASP1	null	null	2519	0.7666	0.572758	No
RARA	null	null	2776	0.685231	0.559226	No
DNAJA1	null	null	2823	0.672338	0.559788	No
BNIP3L	null	null	2879	0.658855	0.55967	No
CASP8	null	null	2962	0.635656	0.557604	No
IL6	null	null	2973	0.632604	0.560377	No
CDKN1A	null	null	2985	0.629432	0.563066	No
CFLAR	null	null	3118	0.59059	0.557382	No
GSR	null	null	3153	0.582795	0.558266	No
PAK1	null	null	3445	0.518076	0.541462	No
TIMP1	null	null	3464	0.513666	0.543048	No
IFNGR1	null	null	3648	0.474861	0.533293	No
RNASEL	null	null	4104	0.388838	0.504723	No
CD44	null	null	4129	0.385481	0.505206	No
LEF1	null	null	4131	0.385343	0.507239	No
DNM1L	null	null	4347	0.351006	0.494651	No
PPP3R1	null	null	4376	0.346487	0.494651	No
BTG2	null	null	4424	0.339316	0.49333	No
KRT18	null	null	4439	0.336327	0.494219	No
JUN	null	null	4719	0.293639	0.477002	No
CREBBP	null	null	5259	0.223868	0.441867	No
GUCY2D	null	null	5390	0.207206	0.434228	No
PTK2	null	null	5553	0.185623	0.424313	No
ADD1	null	null	5570	0.18423	0.424238	No
TOP2A	null	null	5674	0.173974	0.418239	No
PDCD4	null	null	5748	0.165811	0.414219	No
LMNA	null	null	5871	0.151594	0.406817	No
ETF1	null	null	5951	0.143228	0.402269	No
SATB1	null	null	6051	0.131927	0.396311	No
DIABLO	null	null	6368	0.0983544	0.375533	No
ANKH	null	null	6383	0.0971604	0.375118	No
HSPB1	null	null	6394	0.0961608	0.374968	No
GADD45B	null	null	6423	0.0929032	0.373586	No
CTH	null	null	6429	0.0923963	0.373752	No
DAP	null	null	6444	0.0912732	0.373305	No
HMGB2	null	null	6551	0.08135	0.366599	No
DNAJC3	null	null	6617	0.0760864	0.36263	No
VDAC2	null	null	6648	0.0738	0.361008	No
BCL2L11	null	null	6743	0.0645216	0.35502	No
SLC20A1	null	null	6873	0.0511777	0.346598	No
ENO2	null	null	7449	-2.65106e-05	0.307815	No
TXNIP	null	null	7668	-0.0181245	0.29321	No
SOD1	null	null	7763	-0.0250688	0.287006	No
IL18	null	null	7932	-0.0386288	0.275885	No
AIFM3	null	null	8213	-0.0628865	0.257342	No
DAP3	null	null	8360	-0.0772379	0.247916	No
CAV1	null	null	8544	-0.0939815	0.236085	No
CASP3	null	null	8670	-0.103983	0.228221	No
CASP2	null	null	8697	-0.105838	0.227044	No
PLCB2	null	null	8845	-0.118165	0.217773	No
DDIT3	null	null	9194	-0.150802	0.195123	No
CD14	null	null	9286	-0.16165	0.189866	No
ERBB3	null	null	9402	-0.173173	0.183053	No
BMF	null	null	9490	-0.181436	0.178174	No
PEA15	null	null	9517	-0.183885	0.177423	No
RELA	null	null	9678	-0.201555	0.16773	No
CDC25B	null	null	9735	-0.207478	0.165083	No
CASP7	null	null	9777	-0.21155	0.163471	No
CCNA1	null	null	9900	-0.224423	0.156466	No
ANXA1	null	null	10144	-0.255236	0.141467	No
CASP9	null	null	10249	-0.267103	0.135908	No
BCL2L1	null	null	10264	-0.268704	0.136428	No
BCL2L2	null	null	10339	-0.279185	0.132959	No
BAX	null	null	10499	-0.299615	0.123868	No
RHOT2	null	null	10539	-0.304747	0.122898	No
TIMP3	null	null	10549	-0.306049	0.12396	No
PLAT	null	null	10979	-0.371787	0.0970505	No
IER3	null	null	11294	-0.422622	0.0781751	No
PPP2R5B	null	null	11307	-0.424611	0.0796803	No
TGFBR3	null	null	11350	-0.432121	0.0792028	No
LGALS3	null	null	11533	-0.463408	0.0694531	No
PDGFRB	null	null	11632	-0.47821	0.0654498	No
FDXR	null	null	11726	-0.497676	0.0618898	No
EMP1	null	null	11754	-0.502861	0.0628097	No
BIK	null	null	11761	-0.50431	0.065154	No
PSEN1	null	null	11890	-0.523684	0.059375	No
GPX4	null	null	12150	-0.573173	0.04503	No
NEFH	null	null	12180	-0.58055	0.0462385	No
BRCA1	null	null	12187	-0.582115	0.0490069	No
SPTAN1	null	null	12317	-0.606161	0.0436101	No
WEE1	null	null	12382	-0.623238	0.0426906	No
CD2	null	null	12412	-0.629034	0.0441633	No
IGFBP6	null	null	12433	-0.632779	0.0462636	No
GSTM1	null	null	12652	-0.684453	0.0352905	No
EBP	null	null	12794	-0.718586	0.0296972	No
BCAP31	null	null	12812	-0.723004	0.0324916	No
DFFA	null	null	12886	-0.745246	0.03163	No
BMP2	null	null	12897	-0.746698	0.0350257	No
TGFB2	null	null	13057	-0.790883	0.0286123	No
APP	null	null	13174	-0.830589	0.0253157	No
BID	null	null	13191	-0.835675	0.0287917	No
TIMP2	null	null	13649	-1.00231	0.00343097	No
CDK2	null	null	13689	-1.01649	0.00634122	No
PPT1	null	null	13729	-1.03569	0.00935617	No
RETSAT	null	null	14154	-1.28039	-0.012263	No
FEZ1	null	null	14178	-1.30134	-0.00672085	No
ERBB2	null	null	14260	-1.36996	-0.00471668	No
CTNNB1	null	null	14348	-1.44596	-0.00270299	No
MADD	null	null	14421	-1.52928	0.000776613	No
TNF	null	null	14758	-2.18038	-0.0100013	No
CCND2	null	null	14770	-2.20776	0.00129108	No
MMP2	null	null	14775	-2.22554	0.0131525	No

## Sheet: Data S7
Supplementary Data 7: Genes downregulated with MEK upregulation
PROBE	GENE SYMBOL	GENE_TITLE	RANK IN GENE LIST	RANK METRIC SCORE	RUNNING ES	CORE ENRICHMENT
IFIT1	null	null	14	10.4974	0.0465728	Yes
IFITM1	null	null	21	9.35232	0.0885025	Yes
TAP1	null	null	41	7.82631	0.122647	Yes
OASL	null	null	55	7.16457	0.154201	Yes
IFIT5	null	null	59	6.97291	0.185562	Yes
IFIH1	null	null	63	6.71604	0.215761	Yes
ATF3	null	null	66	6.63912	0.245679	Yes
ISG15	null	null	88	5.92956	0.271103	Yes
DDX60	null	null	99	5.73109	0.29637	Yes
EGR3	null	null	104	5.65396	0.321694	Yes
DDX58	null	null	133	5.10116	0.342895	Yes
UBE2L6	null	null	163	4.7153	0.362282	Yes
SAMHD1	null	null	197	4.30156	0.379526	Yes
JAK2	null	null	209	4.22321	0.3979	Yes
IFI44L	null	null	216	4.1447	0.416257	Yes
DLC1	null	null	221	4.08805	0.434492	Yes
IFI27	null	null	235	4.02991	0.451857	Yes
NPY1R	null	null	245	3.97656	0.46925	Yes
KIF5C	null	null	251	3.9311	0.486707	Yes
IFI35	null	null	290	3.64653	0.500648	Yes
OAS2	null	null	301	3.50461	0.515838	Yes
HERC6	null	null	307	3.45075	0.53112	Yes
USP18	null	null	326	3.3171	0.544921	Yes
BST2	null	null	332	3.28557	0.559456	Yes
OAS3	null	null	347	3.2186	0.57308	Yes
ZBTB10	null	null	356	3.16461	0.586865	Yes
SP110	null	null	452	2.6859	0.592611	Yes
SEC24D	null	null	455	2.67437	0.604582	Yes
APBB2	null	null	461	2.65751	0.616274	Yes
SP100	null	null	537	2.47488	0.622415	Yes
OAS1	null	null	585	2.35088	0.629884	Yes
TDRD7	null	null	624	2.26984	0.637594	Yes
IFI44	null	null	638	2.24966	0.6469	Yes
COL9A3	null	null	677	2.16811	0.654149	Yes
IFI6	null	null	756	1.99614	0.65792	Yes
NRIP1	null	null	768	1.98338	0.666155	Yes
RSBN1	null	null	1106	1.54796	0.650415	Yes
ZNF107	null	null	1107	1.54723	0.657419	Yes
TFPI2	null	null	1122	1.53293	0.663413	Yes
IRF7	null	null	1187	1.47375	0.665764	Yes
RALGAPA1	null	null	1347	1.34013	0.661098	Yes
RPRD1A	null	null	1429	1.28372	0.661442	Yes
AUTS2	null	null	1533	1.21025	0.659968	Yes
PRKAR2B	null	null	1542	1.20775	0.664895	Yes
LPGAT1	null	null	1682	1.12574	0.660608	Yes
UBA3	null	null	1720	1.10644	0.663119	Yes
ARMCX1	null	null	1721	1.10589	0.668125	Yes
TTC39A	null	null	1748	1.08733	0.671292	Yes
ARMCX3	null	null	1792	1.06485	0.67321	Yes
LRIG1	null	null	1820	1.05343	0.676156	Yes
SLC16A6	null	null	1821	1.05309	0.680923	Yes
SMAD7	null	null	1827	1.05016	0.685339	Yes
BCL2	null	null	1835	1.04396	0.689592	Yes
AMIGO2	null	null	1910	1.01071	0.689172	Yes
ACTR6	null	null	1949	0.992118	0.691098	Yes
LTN1	null	null	1951	0.991624	0.69552	Yes
MYBL1	null	null	1952	0.990614	0.700004	Yes
AGL	null	null	2080	0.926056	0.695623	No
MOCOS	null	null	2259	0.8545	0.687476	No
HSPA4L	null	null	2713	0.706492	0.660097	No
FKTN	null	null	2832	0.669922	0.655165	No
PMS1	null	null	2844	0.666171	0.657438	No
ZNF43	null	null	2851	0.664369	0.66004	No
RHOBTB3	null	null	2923	0.6463	0.658173	No
CASP8	null	null	2962	0.635656	0.658486	No
MINPP1	null	null	2993	0.627166	0.6593	No
MAN1A2	null	null	3076	0.602696	0.656493	No
TOP2B	null	null	3119	0.590468	0.656331	No
IFT57	null	null	3163	0.579168	0.65605	No
GDAP1	null	null	3296	0.55039	0.649632	No
ATP8B1	null	null	3314	0.544744	0.65095	No
POT1	null	null	3683	0.469219	0.628235	No
TRIM14	null	null	3748	0.45644	0.625981	No
LIN7C	null	null	3755	0.45532	0.627637	No
GNL2	null	null	3867	0.434767	0.622112	No
MYLK	null	null	4036	0.403518	0.612599	No
SNX10	null	null	4096	0.389555	0.61038	No
ALG13	null	null	4246	0.367793	0.601988	No
ZNF140	null	null	4321	0.355062	0.5986	No
ZNF84	null	null	4476	0.33059	0.589701	No
BLNK	null	null	4563	0.317042	0.585332	No
MYB	null	null	4638	0.304468	0.581715	No
TFPI	null	null	4708	0.294587	0.578391	No
INSIG2	null	null	4746	0.289782	0.577205	No
TAF2	null	null	4759	0.287997	0.577699	No
PRPF38B	null	null	4785	0.284806	0.577301	No
ARMCX5	null	null	4956	0.260945	0.567007	No
CYP26B1	null	null	4972	0.257785	0.567161	No
ID2	null	null	5160	0.235409	0.555605	No
INPP4B	null	null	5165	0.235105	0.556399	No
HIRA	null	null	5320	0.215758	0.546981	No
UTP14A	null	null	5380	0.207996	0.54394	No
ANGEL2	null	null	5421	0.203242	0.54216	No
PDCD4	null	null	5748	0.165811	0.520906	No
GALC	null	null	5959	0.142735	0.507377	No
RNF43	null	null	6011	0.135917	0.50455	No
MTIF2	null	null	6023	0.134336	0.504415	No
IGF1R	null	null	6062	0.131293	0.502445	No
KCTD3	null	null	6156	0.121217	0.496716	No
ABCA12	null	null	6714	0.0674729	0.459424	No
CBR4	null	null	6732	0.0655206	0.458574	No
AQR	null	null	6856	0.0525983	0.450509	No
SYCP2	null	null	6918	0.0473265	0.446606	No
ZNF652	null	null	6952	0.0438319	0.444577	No
JMJD1C	null	null	7056	0.0337974	0.437778	No
F12	null	null	7213	0.0192629	0.427335	No
POLI	null	null	7235	0.0176681	0.425997	No
ASS1	null	null	7386	0.00503871	0.415895	No
GOLGA8A	null	null	7429	0.00128283	0.413066	No
RMND1	null	null	8064	-0.0511239	0.370503	No
KIAA1324	null	null	8082	-0.0522463	0.369592	No
PRMT3	null	null	8238	-0.0659952	0.359428	No
NDUFAF1	null	null	8383	-0.0788597	0.350066	No
BAZ2B	null	null	8390	-0.0793739	0.35002	No
CETN3	null	null	8721	-0.107896	0.328234	No
MGP	null	null	8798	-0.113662	0.323618	No
NOL8	null	null	8834	-0.117392	0.321787	No
SMPDL3A	null	null	8877	-0.121108	0.3195	No
SATB2	null	null	9342	-0.167098	0.288937	No
QPRT	null	null	9357	-0.168277	0.288754	No
MYC	null	null	9409	-0.173749	0.286098	No
PTBP2	null	null	9579	-0.190715	0.275554	No
SOX3	null	null	9727	-0.206783	0.266567	No
NGLY1	null	null	9747	-0.208687	0.26623	No
ELOVL6	null	null	9755	-0.209435	0.266705	No
TCF12	null	null	9758	-0.209545	0.267519	No
FASTKD1	null	null	9792	-0.212743	0.266254	No
SLC35A5	null	null	9841	-0.217818	0.264	No
STXBP3	null	null	9877	-0.221697	0.262641	No
IRF9	null	null	9958	-0.230839	0.258286	No
INPP5F	null	null	10430	-0.289462	0.227805	No
GREB1	null	null	10571	-0.30916	0.219754	No
GOLGA4	null	null	11072	-0.386185	0.187753	No
ANXA9	null	null	11080	-0.388019	0.189037	No
SGCG	null	null	11138	-0.398495	0.186993	No
ELOVL5	null	null	11169	-0.40228	0.186789	No
MAFB	null	null	11214	-0.409883	0.185674	No
WIPF1	null	null	11325	-0.428507	0.180189	No
LSM7	null	null	11328	-0.428738	0.181995	No
FTO	null	null	11486	-0.454953	0.173457	No
NPEPPS	null	null	11649	-0.48153	0.164702	No
SLC26A2	null	null	11786	-0.507725	0.15782	No
PDZK1	null	null	11827	-0.514029	0.157447	No
PLBD1	null	null	11940	-0.533728	0.152303	No
RASGRP1	null	null	12067	-0.558552	0.146327	No
OXSM	null	null	12486	-0.645404	0.121034	No
CHN1	null	null	12645	-0.682842	0.11346	No
DCAF6	null	null	12767	-0.711818	0.108514	No
ATF1	null	null	13003	-0.775625	0.0961631	No
MOCS2	null	null	13083	-0.800115	0.0944525	No
MPDZ	null	null	13371	-0.896843	0.0791399	No
TM4SF1	null	null	13687	-1.01572	0.0624755	No
ASCL1	null	null	13984	-1.16721	0.0477793	No
PSPH	null	null	14047	-1.21114	0.0490767	No
ABLIM1	null	null	14293	-1.39253	0.0388429	No
METTL3	null	null	14398	-1.49925	0.0386096	No

## Sheet: Data S8
Supplementary Data 8: Significantly and differentially expessed proteins in vehicle vs. pacritinib ROIs
Antigen	Contrast	Log2.fold.change	P-value	FDR	sig	log10.p	log10.FDR
PLCG1	Pacritinib - Vehicle	-1.05256	2.58e-09	9.56e-08	high	8.58771	7.01951
CD45	Pacritinib - Vehicle	-0.42448	2.33e-06	4.3e-05	high	5.6334	4.36623
Phospho-PRAS40.(T246)	Pacritinib - Vehicle	-0.69407	5.62e-06	6.93e-05	high	5.25046	4.15938
MAP2	Pacritinib - Vehicle	-0.6105	2.22e-05	0.000206	high	4.65272	3.68657
Histone.H3	Pacritinib - Vehicle	0.369761	4.31e-05	0.000319	high	4.3655	3.49627
Pan-AKT	Pacritinib - Vehicle	-0.26795	0.000198	0.001221	high	3.70336	2.91331
Phospho-AKT1.(S473)	Pacritinib - Vehicle	-0.5048	0.000275	0.001414	high	3.56024	2.84967
TMEM119	Pacritinib - Vehicle	-0.32641	0.000306	0.001414	high	3.51478	2.84967
CD31	Pacritinib - Vehicle	-0.33864	0.000377	0.001495	high	3.42356	2.82528
NF1	Pacritinib - Vehicle	0.47545	0.000404	0.001495	high	3.39348	2.82528
Phospho-p44/42.MAPK.ERK1/2.(T202/Y204)	Pacritinib - Vehicle	-0.43276	0.000827	0.002782	high	3.08243	2.55563
pan-RAS	Pacritinib - Vehicle	-0.46783	0.001062	0.003274	high	2.97396	2.48494
EGFR	Pacritinib - Vehicle	0.384217	0.001247	0.00355	high	2.90399	2.44973
S6	Pacritinib - Vehicle	-0.2259	0.001474	0.003894	high	2.83162	2.40955
Phospho-JNK.(T183/Y185)	Pacritinib - Vehicle	0.369605	0.004621	0.011399	high	2.33523	1.94311
PARP	Pacritinib - Vehicle	0.260874	0.009157	0.021176	high	2.03824	1.67416
p53	Pacritinib - Vehicle	0.497335	0.014305	0.031135	high	1.8445	1.50675
IBA1	Pacritinib - Vehicle	0.505571	0.023788	0.048898	high	1.62364	1.31071
BCLXL	Pacritinib - Vehicle	-0.17341	0.03944	0.076805	low	1.40406	1.11461
Myelin.basic.protein	Pacritinib - Vehicle	0.306947	0.04426	0.081881	low	1.35399	1.08682
GAPDH	Pacritinib - Vehicle	-0.16427	0.071238	0.125514	low	1.14729	0.901307
CD39	Pacritinib - Vehicle	0.329173	0.078072	0.131303	low	1.1075	0.881725
GFAP	Pacritinib - Vehicle	0.238099	0.094802	0.152507	low	1.02318	0.816709
Olig2	Pacritinib - Vehicle	-0.2697	0.147519	0.227425	low	0.831152	0.643162
S100B	Pacritinib - Vehicle	-0.15775	0.169534	0.25091	low	0.770743	0.600482
BRAF	Pacritinib - Vehicle	-0.11193	0.189181	0.269219	low	0.723122	0.569894
HLA-DR	Pacritinib - Vehicle	0.086448	0.21335	0.292368	low	0.670908	0.53407
Phospho-MEK1.(S217/S221)	Pacritinib - Vehicle	-0.20878	0.233619	0.308711	low	0.631491	0.510448
Neurofilament.light	Pacritinib - Vehicle	-0.15115	0.268211	0.3422	low	0.571523	0.46572
NeuN	Pacritinib - Vehicle	0.206727	0.35315	0.435551	low	0.452041	0.360961
p44/42.MAPK.ERK1/2	Pacritinib - Vehicle	0.046679	0.493385	0.588879	low	0.306814	0.229974
CD11b	Pacritinib - Vehicle	0.121367	0.521957	0.603513	low	0.282365	0.219314
Phospho-GSK3A.(S21)/Phospho-GSK3B.(S9)	Pacritinib - Vehicle	0.02628	0.744317	0.834537	low	0.128242	0.078554
Phospho-p90.RSK.(T359/S363)	Pacritinib - Vehicle	-0.02219	0.816273	0.888297	low	0.088165	0.051442
BAD	Pacritinib - Vehicle	-0.01286	0.892673	0.902605	low	0.049308	0.044502
CD68	Pacritinib - Vehicle	0.00916	0.892207	0.902605	low	0.049535	0.044502
Cleaved.Caspase.9	Pacritinib - Vehicle	0.009443	0.902605	0.902605	low	0.044502	0.044502

## Sheet: Data S9
Supplementary Data 9: Significantly and differentially expessed proteins in vehicle vs. selumetinib ROIs
Antigen	Contrast	Log2.fold.change	P-value	FDR	sig	log10.p	log10.FDR
Phospho-AKT1.(S473)	Selumetinib - Vehicle	-1.30622	6.85257e-11	2.53545e-09	high	10.1641	8.59594
BAD	Selumetinib - Vehicle	-1.07615	1.48445e-10	2.71615e-09	high	9.82843	8.56605
PLCG1	Selumetinib - Vehicle	-1.49196	2.20229e-10	2.71615e-09	high	9.65713	8.56605
BCLXL	Selumetinib - Vehicle	-0.739313	5.04341e-09	4.66516e-08	high	8.29728	7.33113
BRAF	Selumetinib - Vehicle	-0.745055	6.42622e-09	4.75541e-08	high	8.19204	7.32281
Phospho-MEK1.(S217/S221)	Selumetinib - Vehicle	-1.33075	9.78543e-09	6.03435e-08	high	8.00942	7.21937
S6	Selumetinib - Vehicle	-0.636314	2.59441e-08	1.37133e-07	high	7.58596	6.86286
Phospho-JNK.(T183/Y185)	Selumetinib - Vehicle	-1.21263	5.18067e-08	2.39606e-07	high	7.28561	6.6205
NF1	Selumetinib - Vehicle	-0.797996	1.22228e-07	4.52242e-07	high	6.91283	6.34463
Pan-AKT	Selumetinib - Vehicle	-0.629391	1.1889e-07	4.52242e-07	high	6.92485	6.34463
Olig2	Selumetinib - Vehicle	-0.808939	1.47979e-07	4.97749e-07	high	6.8298	6.30299
Phospho-p90.RSK.(T359/S363)	Selumetinib - Vehicle	-0.710956	3.01952e-07	9.31017e-07	high	6.52006	6.03104
p44/42.MAPK.ERK1/2	Selumetinib - Vehicle	-0.508776	1.12937e-06	3.20269e-06	high	5.94716	5.49448
Phospho-PRAS40.(T246)	Selumetinib - Vehicle	-1.04248	1.21183e-06	3.20269e-06	high	5.91656	5.49448
CD31	Selumetinib - Vehicle	-0.584316	2.57628e-06	6.35483e-06	high	5.58901	5.1969
MAP2	Selumetinib - Vehicle	-0.625955	1.96424e-05	4.5423e-05	high	4.70681	4.34272
Phospho-GSK3A.(S21)/Phospho-GSK3B.(S9)	Selumetinib - Vehicle	-0.326293	0.0015708	0.0034188	high	2.80388	2.46613
PARP	Selumetinib - Vehicle	-0.311382	0.00220018	0.0045226	high	2.65754	2.34461
pan-RAS	Selumetinib - Vehicle	-0.307776	0.00480889	0.00936468	high	2.31796	2.02851
IBA1	Selumetinib - Vehicle	0.59631	0.0186537	0.0345093	high	1.72924	1.46206
Cleaved.Caspase.9	Selumetinib - Vehicle	-0.215612	0.036683	0.0646319	low	1.43554	1.18955
CD11b	Selumetinib - Vehicle	0.409344	0.0465731	0.0783275	low	1.33186	1.10609
GFAP	Selumetinib - Vehicle	0.302448	0.0623525	0.100306	low	1.20515	0.998672
TMEM119	Selumetinib - Vehicle	-0.152821	0.0766219	0.118125	low	1.11565	0.927656
Histone.H3	Selumetinib - Vehicle	0.108084	0.141383	0.209247	low	0.849603	0.679341
CD39	Selumetinib - Vehicle	0.231346	0.294244	0.417122	low	0.531293	0.379736
Neurofilament.light	Selumetinib - Vehicle	0.172341	0.304387	0.417122	low	0.516574	0.379736
S100B	Selumetinib - Vehicle	0.0888134	0.462826	0.611591	low	0.334583	0.213539
EGFR	Selumetinib - Vehicle	0.0713593	0.566246	0.69837	low	0.246995	0.155914
GAPDH	Selumetinib - Vehicle	-0.0505722	0.554109	0.69837	low	0.256405	0.155914
CD68	Selumetinib - Vehicle	-0.0324926	0.601264	0.717638	low	0.220935	0.144094
HLA-DR	Selumetinib - Vehicle	-0.0215063	0.771802	0.892396	low	0.112494	0.0494425
CD45	Selumetinib - Vehicle	0.0162523	0.852579	0.903801	low	0.0692655	0.0439271
NeuN	Selumetinib - Vehicle	0.0537954	0.835748	0.903801	low	0.0779247	0.0439271
p53	Selumetinib - Vehicle	0.0375944	0.854947	0.903801	low	0.0680607	0.0439271
Myelin.basic.protein	Selumetinib - Vehicle	-0.0133629	0.95427	0.95427	low	0.0203288	0.0203288
Phospho-p44/42.MAPK.ERK1/2.(T202/Y204)	Selumetinib - Vehicle	0.007246	0.939137	0.95427	low	0.027271	0.0203288

## Sheet: Data S10
Supplementary Data 10: Significantly and differentially expessed proteins in vehicle vs. combination treatment ROIs
Antigen	Contrast	Log2.fold.change	P-value	FDR	sig	log10.p	log10.FDR
NF1	Combo - Vehicle	1.16793	7.20442e-09	2.66564e-07	high	8.1424	6.5742
PLCG1	Combo - Vehicle	-1.11495	2.57646e-08	4.76646e-07	high	7.58898	6.3218
Phospho-PRAS40.(T246)	Combo - Vehicle	-1.15045	2.00332e-07	2.47076e-06	high	6.69825	5.60717
Pan-AKT	Combo - Vehicle	-0.727036	9.59835e-06	7.10278e-05	high	5.0178	4.14857
Phospho-AKT1.(S473)	Combo - Vehicle	-0.863301	8.9638e-06	7.10278e-05	high	5.04751	4.14857
p53	Combo - Vehicle	1.03524	3.50611e-05	0.00021621	high	4.45517	3.66512
BAD	Combo - Vehicle	-0.82987	0.000133289	0.000704525	high	3.87521	3.1521
MAP2	Combo - Vehicle	-0.677949	0.000266371	0.00123197	high	3.57451	2.9094
Phospho-JNK.(T183/Y185)	Combo - Vehicle	0.620878	0.000436791	0.0017957	high	3.35973	2.74577
EGFR	Combo - Vehicle	0.652234	0.000864526	0.00319875	high	3.06322	2.49502
Phospho-p44/42.MAPK.ERK1/2.(T202/Y204)	Combo - Vehicle	-0.492157	0.00117041	0.00393683	high	2.93166	2.40485
NeuN	Combo - Vehicle	0.612627	0.00468568	0.0144475	high	2.32923	1.84021
Phospho-GSK3A.(S21)/Phospho-GSK3B.(S9)	Combo - Vehicle	0.422613	0.00697864	0.0198623	high	2.15623	1.70197
S6	Combo - Vehicle	-0.40689	0.00931445	0.0246168	high	2.03084	1.60877
BCLXL	Combo - Vehicle	-0.322148	0.0575476	0.141951	low	1.23997	0.847862
CD39	Combo - Vehicle	0.559784	0.0628241	0.145281	low	1.20187	0.837792
pan-RAS	Combo - Vehicle	-0.366991	0.0749953	0.163225	low	1.12497	0.787213
CD68	Combo - Vehicle	-0.223313	0.0794778	0.163371	low	1.09975	0.786825
BRAF	Combo - Vehicle	-0.212531	0.128106	0.24947	low	0.89243	0.602982
CD11b	Combo - Vehicle	0.323947	0.155792	0.288216	low	0.807454	0.540282
CD45	Combo - Vehicle	-0.163582	0.180195	0.295249	low	0.744257	0.529811
Cleaved.Caspase.9	Combo - Vehicle	0.190103	0.190992	0.295249	low	0.718985	0.529811
Phospho-p90.RSK.(T359/S363)	Combo - Vehicle	-0.180635	0.191513	0.295249	low	0.717802	0.529811
S100B	Combo - Vehicle	-0.274209	0.177769	0.295249	low	0.750143	0.529811
Phospho-MEK1.(S217/S221)	Combo - Vehicle	-0.20145	0.27696	0.4099	low	0.557584	0.387322
TMEM119	Combo - Vehicle	-0.15222	0.299454	0.426146	low	0.52367	0.370442
Neurofilament.light	Combo - Vehicle	-0.162483	0.334051	0.457773	low	0.476188	0.33935
Olig2	Combo - Vehicle	-0.171236	0.364252	0.481333	low	0.438598	0.317554
PARP	Combo - Vehicle	0.121713	0.39268	0.501005	low	0.405962	0.300158
CD31	Combo - Vehicle	-0.134465	0.439789	0.542406	low	0.356756	0.265675
GFAP	Combo - Vehicle	0.192027	0.540473	0.64508	low	0.267226	0.190386
HLA-DR	Combo - Vehicle	0.065298	0.563096	0.65108	low	0.249417	0.186366
GAPDH	Combo - Vehicle	0.041102	0.772087	0.865674	low	0.112334	0.0626458
IBA1	Combo - Vehicle	0.0580098	0.83441	0.874299	low	0.0786206	0.05834
Myelin.basic.protein	Combo - Vehicle	0.0413936	0.850669	0.874299	low	0.0702392	0.05834
p44/42.MAPK.ERK1/2	Combo - Vehicle	0.0263284	0.849034	0.874299	low	0.0710748	0.05834
Histone.H3	Combo - Vehicle	-0.0169827	0.896651	0.896651	low	0.0473768	0.0473768
