# Supplementary material for: Combined MEK and JAK/STAT3 pathway inhibition effectively decreases SHH medulloblastoma tumor progression
Source: Commun Biol. 2022 Jul 14;5:697. doi: 10.1038/s42003-022-03654-9 (PMC9283517; doi:10.1038/s42003-022-03654-9)
Supplement: Supplementary file 5 — Supplementary Data 11 [file 42003_2022_3654_MOESM5_ESM.xlsx]

## Sheet: Figure 1
Figure 1d											Figure 1h
IFT2		IGFN1		RIMBP2		JAK2		CD271			control	selumetinib
Control	Selumetinib	Control	Selumetinib	Control	Selumetinib	Control	Selumetinib	Control	Selumetinib		8.0885	35.3182
6473.26	14458.6	112.961	2556.24	8.32344	36.619	1374.56	2421.58	7846.63	1604.15		6.82885	22.1642
6087.46	12012.1	180.637	552.356	3.2843	17.7464	1092.03	1561.68	4299.15	1998.24		15.2935	28.2338
6483.48	13337.8	45.703	6111.65	2.53906	166.695	1244.14	2510.89	8283.68	321.43			21.6463
												19.9041
**Statistical analysis for these genes can be found in Supplementary Data 1 as well as in the dataset GSE165960 deposited into GEO.

## Sheet: Figure 2
Figure 2c (upper)						Figure 2c (lower)
WNT	SHH	Group 3	Group 4		WNT	SHH	Group 3	Group 4
0.38	-0.24	-0.32	0.06		0.02	-0.05	-0.13	-0.17
0.36	-0.18	0.01	0.33		-0.01	0.08	0.07	-0.04
0.61	-0.28	0.05	-0.21		0.33	-0.11	0.07	-0.05
0.44	-0.01	-0.16	-0.21		0.18	-0.11	0.1	-0.26
0.14	-0.01	0.01	-0.04		-0.08	-0.15	0.11	-0.32
0.19	0.01	-0.17	0.01		-0.05	0.15	-0.13	-0.31
0.14	-0.28	0.28	0.31		-0.12	-0.16	0.04	0.14
-0.37	0.15	-0.14	0.18		-0.24	-0.03	-0.07	0.02
0.49	-0.28	0.04	0.04		-0.08	-0.29	0.07	-0.03
0.19	-0.2	0.18	0.19		-0.05	-0.13	-0.14	0.25
0.04	0.35	0.09	0.56		0.17	0.09	0.12	-0.03
0.33	-0.02	0.19	0.03		-0.04	-0.01	0.31	0.11
0.21	-0.2	-0.1	0.26		0.12	-0.13	-0.01	-0.13
-0.32	-0.21	0.03	0.36		-0.08	-0.26	0.22	0.16
0.84	-0.41	-0.26	0.06		0.71	-0.31	-0.09	0.01
-0.15	-0.4	-0.36	0.66		-0.23	-0.41	-0.17	0.47
0.14	-0.24	-0.18	0.49		-0.23	-0.25	0.01	-0.09
-0.03	-0.11	0.1	0.33		-0.15	0.01	0.08	0.11
0.2	-0.08	-0.4	-0.29		0.14	-0.19	0.06	-0.42
0.28	-0.08	-0.02	-0.03		-0.06	-0.2	0.04	-0.09
0.23	0.06	0.29	0.52		-0.01	0.05	0.34	-0.04
0.09	-0.6	0.31	0.18		0.12	-0.39	0.11	0.07
-0.3	-0.41	-0.3	0.3		-0.05	-0.35	-0.15	0.06
0.13	-0.38	0.23	0.49		-0.13	-0.22	0.18	0.14
-0.23	-0.01	0.13	0.29		-0.34	-0.09	-0.08	-0.15
-0.04	0.26	-0.02	-0.04		-0.07	0.27	0.02	-0.25
0.5	-0.27	-0.14	-0.08		0.49	-0.2	0.21	-0.09
0.5	-0.13	0.44	-0.11		0.32	0	0.53	-0.04
0.18	-0.43	-0.3	0.17		0.03	-0.21	0.23	-0.24
-0.05	0.01	-0.21	0.37		-0.22	0.34	0.24	-0.14
-0.06	-0.53	0.11	0.49		-0.1	-0.11	0.15	0.06
-0.09	-0.26	-0.2	-0.26		-0.26	-0.14	0.15	-0.21
0.25	-0.45	0.11	-0.03		0	-0.13	0.12	-0.24
0.29	-0.21	0.23	0.47		0.05	-0.1	0.27	0.18
0.13	0.05	-0.22	-0.09		0.14	0.23	-0.04	-0.26
0.12	-0.59	-0.2	0.37		0.01	-0.25	0.13	0.16
0.58	-0.21	0.12	0.29		0.17	0	0.23	0.03
-0.01	-0.16	-0.27	0.23		-0.14	-0.12	-0.21	-0.12
0.19	-0.29	-0.14	0.4		0.04	-0.29	0.06	-0.03
0	0.1	0.32	0.14		-0.31	0.33	0.42	-0.06
-0.27	-0.05	-0.03	-0.08		-0.15	-0.05	-0.02	-0.08
-0.05	-0.08	-0.25	0.51		-0.16	-0.03	0.18	0.09
0.4	0.2	-0.33	-0.14		0.11	0.24	0.05	-0.32
-0.01	-0.31	0.14	0.09		-0.05	0.04	-0.03	-0.19
0.21	-0.26	-0.64	0.17		-0.14	-0.04	-0.13	0.05
0.19	-0.52	-0.49	0.15		-0.11	-0.11	0.01	0.1
0.29	-0.53	-0.03	-0.07		0.23	-0.2	0.25	0.1
0.02	-0.33	0.37	-0.1		0.02	-0.07	0.63	-0.06
0.3	0.07	0.05	-0.21		0.18	-0.39	0.13	-0.13
0.22	-0.26	0.11	-0.2		-0.02	-0.23	0.27	-0.34
0.29	-0.44	0.05	0.41		0.03	-0.2	-0.03	0.22
0.07	0.46	0.06	0.32		-0.08	0.38	0.24	0.18
0.12	0.28	0.08	0.32		-0.1	0.03	-0.08	0.4
-0.17	-0.24	-0.04	0.1		0.03	-0.2	0.1	-0.08
0.4	-0.47	-0.05	-0.02		0.06	-0.08	0.27	-0.21
-0.08	-0.3	-0.36	-0.27		-0.16	-0.16	-0.27	-0.21
0.07	-0.1	-0.25	0.28		-0.07	-0.06	-0.05	-0.07
-0.05	-0.1	-0.31	0.19		-0.21	-0.06	-0.05	-0.09
0.54	-0.35	-0.28	0.22		0.37	-0.21	-0.24	-0.09
0.25	-0.29	0	0.05		0.19	-0.07	0.01	-0.23
0	-0.44	-0.21	-0.32		-0.03	-0.21	-0.1	-0.25
0.08	-0.23	-0.03	0.22		-0.02	-0.12	0.08	-0.13
0.22	-0.26	0.11	0.36		0.13	-0.17	0.5	-0.03
-0.13	-0.24	0.16	0.21		-0.04	-0.15	0.09	0.16
0.62	-0.38	0.26	0.27		0.35	-0.27	-0.15	0.15
0.03	-0.27	-0.2	0.2		0.02	-0.04	0.21	0.1
0.8	-0.37	-0.06	0.24		0.66	-0.3	-0.11	0.16
0.29	-0.25	-0.11	0.37		0.32	-0.2	0.16	0.06
0.1	-0.34	0.01	-0.01		0.19	-0.18	-0.02	-0.12
0.06	-0.02	-0.14	0.09		0.27	-0.22	-0.26	0.25
	-0.25	-0.47	0.32			0.05	-0.07	0.15
	0.1	-0.03	-0.14			0.2	0.17	-0.35
	-0.32	-0.09	-0.11			-0.17	0.1	-0.15
	-0.48	0.11	0.3			-0.6	0.01	0.14
	-0.5	-0.43	-0.07			-0.28	-0.12	-0.16
	-0.4	0.04	0.41			-0.12	-0.31	-0.06
	0.08	-0.28	-0.06			0.01	-0.04	-0.19
	-0.27	0.04	0.23			-0.01	-0.01	0.06
	-0.65	-0.12	0.12			-0.53	0.14	0.17
	-0.49	0.22	0.41			-0.31	0.32	-0.05
	0.12	0.01	0.78			0.12	-0.14	0.29
	-0.3	0.34	0.15			-0.08	0.24	0
	-0.05	-0.29	-0.12			-0.1	0.07	-0.14
	-0.43	-0.03	-0.39			-0.3	0.08	-0.3
	-0.43	-0.14	0.01			-0.33	-0.09	0.05
	-0.43	-0.02	0.12			-0.38	-0.17	-0.1
	0.08	0.15	-0.27			-0.18	-0.06	-0.11
	-0.41	0.16	0.17			-0.23	0.13	0.1
	-0.29	-0.18	0.16			-0.29	0.13	-0.16
	0.03	0.07	0.33			0.18	-0.09	0.07
	-0.02	-0.45	0.08			-0.01	-0.21	-0.13
	-0.02	-0.14	0.23			-0.01	0.18	0.02
	-0.17	-0.03	0.26			-0.1	-0.12	0.14
	-0.19	-0.28	0.54			-0.24	-0.11	0.36
	-0.47	-0.27	-0.05			-0.13	-0.25	0.17
	-0.17	-0.26	0.2			-0.21	0.17	0.15
	-0.37	-0.26	-0.04			-0.39	0.08	-0.06
	-0.22	-0.02	-0.17			-0.12	-0.01	0.13
	-0.1	-0.21	0.31			-0.12	-0.04	0.31
	-0.27	0.13	0.08			-0.25	0.24	0.28
	-0.6	-0.12	0.1			-0.39	0.19	0.15
	-0.47	-0.21	-0.05			-0.28	-0.14	0.16
	-0.4	-0.35	0.19			-0.08	0.1	-0.11
	-0.11	-0.61	-0.1			-0.15	-0.2	0.13
	-0.34	-0.46	0.06			-0.04	-0.16	0.18
	0.17	-0.28	0.11			0.16	-0.1	0.3
	-0.51	-0.29	0.15			0.02	-0.2	0.21
	-0.11	-0.06	0.19			0.09	0.34	-0.09
	-0.24	0.1	0.36			0.08	0.18	0.25
	0.08	0.06	0.67			-0.02	0.06	0.26
	-0.18	-0.21	-0.19			-0.02	-0.03	-0.15
	-0.3	-0.19	-0.07			0.21	-0.09	0.17
	-0.01	0.11	-0.05			0.06	-0.07	0.07
	-0.19	-0.22	-0.32			-0.06	-0.13	-0.18
	-0.52	-0.24	0			-0.26	0.01	0.02
	-0.44	-0.02	0.11			-0.27	0.01	-0.01
	-0.36	-0.15	0.07			-0.12	0.05	-0.13
	-0.09	-0.06	-0.2			-0.06	0	-0.11
	-0.61	-0.02	-0.17			-0.2	-0.23	0.13
	-0.33	-0.37	0.04			0	0.03	0.13
	0.09	0.19	0.24			0.4	0.18	-0.02
	-0.13	0.36	0.31			0.12	0.24	0.13
	0.24	-0.28	0.38			0.55	-0.06	0.34
	-0.24	-0.39	0.04			0.03	-0.26	-0.12
	-0.31	-0.25	-0.28			-0.17	0.04	-0.12
	-0.37	0.46	-0.15			-0.06	0.68	-0.09
	0.02	0.37	-0.21			0.28	0.16	-0.15
	-0.24	-0.28	0			0.05	-0.17	-0.04
	-0.24	0.36	0.12			-0.06	0.15	0.11
	-0.44	-0.06	-0.1			0.04	-0.17	0.12
	-0.14	0.15	-0.21			0.08	-0.12	-0.21
	-0.28	-0.12	0.13			-0.11	0.22	-0.15
	-0.58	0.11	0.6			-0.07	0.03	0.12
	-0.1	-0.14	0.08			0.06	0.09	-0.15
	-0.04	-0.18	0.13			0.13	0	0.28
	-0.35	-0.01	0.06			-0.1	0.08	-0.07
	-0.65	0.07	-0.01			-0.28	0.26	-0.04
	-0.38	0.18	0.26			0.01	0.18	0.06
	-0.39	-0.19	-0.2			0.03	-0.12	-0.31
	-0.26	-0.24	0.29			-0.11	0.27	0.02
	-0.11	0.02	0.03			0.09	-0.2	0.08
	-0.22	0.29	0.08			0.09	0.16	-0.14
	-0.1	0.14	0.21			0.09	0.22	0.12
	-0.31	-0.03	0.36			-0.16	0.16	0
	-0.07		-0.21			-0.21		-0.12
	-0.06		0.22			-0.09		-0.11
	-0.29		-0.06			-0.08		-0.07
	-0.42		0.03			-0.13		-0.11
	-0.46		0.44			-0.19		-0.18
	-0.01		0.27			0.08		-0.07
	-0.25		-0.05			0.04		-0.35
	0.12		0.13			0.19		-0.23
	-0.29		-0.15			0.26		-0.26
	-0.14		-0.16			0.05		-0.28
	0.03		-0.04			0.27		-0.19
	-0.17		0.07			0.17		0.21
	-0.4		-0.01			-0.03		0.04
	1.11		-0.21			0.76		-0.01
	-0.47		0.04			-0.2		-0.11
	0		0			0.11		-0.34
	-0.09		-0.1			-0.08		-0.11
	0.09		0.13			0.41		0.33
	-0.1		0.33			0.05		-0.02
	-0.05		0.12			0.27		0.21
	-0.08		0.31			-0.09		0.18
	-0.16		0.05			-0.12		-0.15
	-0.08		-0.03			-0.02		0.05
	-0.27		-0.04			-0.05		-0.29
	-0.28		-0.03			-0.18		-0.2
	-0.66		-0.4			-0.24		-0.06
	-0.12		-0.23			-0.06		0.08
	-0.49		-0.21			-0.19		0.03
	-0.11		-0.18			0.3		0
	-0.12		0.14			-0.03		-0.01
	0.06		0.15			0.18		0.11
	-0.27		0.11			0.13		0.03
	-0.08		-0.21			-0.1		-0.24
	-0.3		-0.05			0.15		-0.05
	-0.39		-0.28			-0.38		-0.32
	-0.02		0.22			-0.11		-0.24
	0.03		0.07			0.44		0.01
	-0.09		0.81			-0.03		0.38
	-0.3		0.11			-0.16		0.14
	-0.28		0.32			-0.27		0.03
	0.03		0.29			0.15		-0.06
	0.12		-0.29			0.25		-0.09
	-0.24		0.18			-0.23		0.08
	0.09		-0.07			0		-0.2
	-0.18		0.15			0.03		-0.2
	-0.4		-0.19			-0.11		-0.04
	-0.41		-0.05			-0.14		0
	-0.15		0.01			-0.06		-0.13
	-0.21		0.2			0.07		0.16
	-0.2		0.07			-0.05		-0.17
	0.27		0.1			0.49		0.1
	-0.27		-0.12			-0.11		-0.08
	-0.14		-0.15			-0.01		-0.09
	-0.12		0.4			-0.03		0.18
	-0.45		-0.03			-0.21		-0.1
	-0.25		-0.33			-0.13		-0.31
	-0.31		-0.01			-0.07		-0.12
	-0.48		-0.03			-0.21		-0.06
	0.35		0.05			0.06		-0.12
	-0.17		0.07			-0.11		-0.24
	-0.02		0.36			-0.08		0.35
	-0.05		0.38			0.19		0.16
	-0.34		0.26			-0.1		0.07
	-0.34		0.27			-0.01		0.26
	0.32		0.03			0.51		-0.18
	-0.09		0.25			0.03		-0.05
	-0.44		0.4			-0.1		-0.15
	-0.28		0.36			0.04		-0.03
	-0.22		0.12			0.21		-0.16
	0.14		0.03			-0.03		-0.3
	-0.07		-0.29			0.08		-0.11
	-0.06		-0.03			0.03		-0.04
	-0.18		0.24			-0.02		0.04
	-0.01		0.15			0.23		-0.06
	-0.53		0.1			-0.22		0.1
	-0.56		-0.06			-0.15		0.16
	0		0.01			0.15		0.09
	-0.16		0.03			-0.1		-0.08
	-0.17		-0.03			-0.14		-0.04
			0.68					0.31
			-0.24					-0.14
			-0.43					-0.02
			-0.04					-0.11
			0.14					-0.12
			-0.02					-0.03
			0.2					-0.04
			0.19					-0.07
			-0.1					0
			0.09					-0.09
			0.19					0.2
			-0.05					0.16
			0.05					0.04
			0.15					0.12
			0.12					-0.16
			0.28					0.2
			-0.17					-0.06
			0.1					-0.07
			0.13					-0.07
			0.49					0.2
			-0.26					-0.11
			-0.17					0.04
			0.19					-0.08
			0.11					0.04
			0.29					0.04
			0.16					0.11
			0.04					0.1
			0.26					0.13
			0.28					0.2
			0.09					0.19
			0.08					-0.05
			0.17					0.09
			0.17					-0.09
			0.45					0.21
			0.22					0.05
			0.14					-0.04
			0.28					0.09
			0.14					0.31
			0.1					0.27
			-0.06					-0.05
			0.59					0.1
			0.37					0.14
			0.25					0.29
			0.27					0.27
			0.45					0.09
			-0.29					0.17
			0.2					0.04
			0.37					-0.02
			0.4					0.08
			0.3					-0.15
			0.22					-0.07
			0.22					0.23
			0.36					0.15
			0.08					-0.23
			0					-0.23
			-0.1					-0.15
			0.03					0.13
			0.1					-0.1
			0.42					0.1
			0.25					0.02
			0.23					0.2
			0.46					0
			0.41					0.11
			0.37					0.17
			-0.02					-0.19
			0.08					-0.05
			0.36					0.04
			0.48					0.05
			0.1					0.08
			0.57					0.34
			-0.07					-0.25
			0.76					0.57
			0.1					0.14
			0.32					0.31
			0.06					0.11
			0.48					0.41
			0.57					0.14
			0.05					-0.14
			0.23					0.14
			-0.21					-0.04
			0.23					0.03
			0.15					-0.01
			-0.15					0.09
			-0.5					-0.11
			-0.07					-0.26
			0.19					-0.01
			0.6					0.2
			0.22					0.04
			0.25					0.13
			-0.02					0.21
			0.41					0.11
			0.43					0.02
			0.7					0.27
			0.41					0.04
			-0.04					0.05
			0.53					0.22
			0.44					0.16
			0.11					0.33
			0.54					0.14
			0.54					0.12
			0.34					0.34
			0.07					0.14
			0.55					0.21

## Sheet: Figure 3
Figure 3e																		Figure 3f																		Figure 3i							Figure 3j
pacritinib	DMSO	0.00061	0.00122	0.00244	0.00488	0.00977	0.0195	0.0391	0.0781	0.156	0.312	0.625	1.25	2.5	5	10		AZD1480	DMSO	0.00061	0.00122	0.00244	0.00488	0.00977	0.0195	0.0391	0.0781	0.156	0.312	0.625	1.25	2.5	5	10		DMSO	0.1	0.25	0.5	1	2		DMSO	0.1	0.5	1	2	4
	87.4667	86.3	85.1667	83.5667	92.1333	88.2667	85.6	81.4333	74.1667	72.0333	72.1333	70.2667	72.2667	70	73.5	68.9333			102.3	111.2	102.5	108.467	101.567	116.833	112.667	104.667	116.367	101.2	92.7	95.8333	84.0667	85.1333	87.9667	91.6333		1958	1958	1558	1429	1304	1025		2441.6	2108.3	2079.2	1825	1700	1400
	103.633	95.7333	85.4	88.2667	83.2	89.3667	89.8667	81.9333	80.8667	76.8	78.3667	84.5	82.8	86.8333	69.9667	71.1333			114.367	101.533	109.767	104.767	108.967	100.4	104.233	105.233	102.933	107.967	105.2	93.2	88.7	86.9333	84.7667	85.1333		1833	1754	1620	1379	1208	1054		2250	2037	1895	1775	1533	1233
	105.8	113.2	124	91.8	99.4	90.3	97.5	76.5	78.5	78.9	76.4	79.3	73.5	70.5	71.7	74.3			109.7	102.7	119.1	106.2	111.8	96.7	99.4	101	104.6	108.5	104.5	98.6	92.1	85.4	84.7	76.8		1779	1804	1571	1454	1296	1112		2200	2141.67	2008.33	1837.5	1462.5	1125
	Figure 3g										Figure 3h
	Bin Center	DMSO	0.01 μM	0.025 μM	0.05 μM	0.1 μM	0.25 μM				Bin Center	DMSO	0.01 μM	0.025 μM	0.05 μM	0.1 μM	0.25 μM
	0	23.0769	24.1935	22.5914	28.9809	31.8841	38.4146				0	0	7.84314	4.25532	15	9.09091	8.75
	5000	54.5788	65.4839	69.103	75.7962	76.8116	75.6098				20000	36.9863	41.1765	36.1702	43.3333	45.4545	48.75
	10000	70.696	80.6452	84.7176	88.535	88.6957	85.3659				40000	61.6438	56.8627	55.3191	58.3333	67.5325	72.5
	15000	82.4176	89.6774	90.0332	92.9936	92.1739	89.939				60000	79.4521	68.6275	74.4681	70	80.5195	80
	20000	85.348	92.9032	92.3588	94.2675	94.4928	93.5976				80000	86.3014	90.1961	82.9787	83.3333	89.6104	91.25
	25000	88.6447	94.5161	94.3522	94.2675	95.6522	95.7317				100000	91.7808	96.0784	87.234	90	93.5065	93.75
	30000	91.9414	95.1613	95.6811	95.2229	96.2319	96.6463				120000	93.1507	96.0784	97.8723	98.3333	97.4026	96.25
	35000	93.4066	96.4516	96.0133	95.8599	96.5217	98.1707				140000	95.8904	98.0392	97.8723	100	97.4026	100
	40000	94.8718	97.4194	96.3455	96.8153	97.3913	98.4756				160000	97.2603	98.0392	100	100	100	100
	45000	95.6044	98.0645	96.6777	97.4522	98.2609	99.3902				180000	98.6301	100	100	100	100	100
	50000	96.7033	98.0645	98.0066	97.4522	98.5507	99.3902				200000	98.6301	100	100	100	100	100
	55000	97.8022	98.3871	98.0066	97.7707	98.8406	99.3902				220000	100	100	100	100	100	100
	60000	98.1685	99.3548	98.3389	98.4076	99.4203	99.3902
	65000	98.9011	99.3548	98.3389	98.7261	99.7101	100
	70000	99.6337	99.3548	98.3389	99.0446	99.7101	100
	75000	100	99.6774	98.3389	99.3631	100	100
	80000	100	100	98.6711	99.6815	100	100
	85000	100	100	99.0033	100	100	100
	90000	100	100	99.0033	100	100	100
	95000	100	100	99.6678	100	100	100
	100000	100	100	99.6678	100	100	100
	105000	100	100	100	100	100	100
[truncated: 24 more columns]

## Sheet: Figure 4
Figure 4f										Figure 4g														Figure 4h
DMSO/DMSO	156 nM pac/DMSO	2.5 μM sel/DMSO	156 nM pac/2.5 μM sel		DMSO/DMSO	625 nM AZD/DMSO	2.5 μM sel/DMSO	625 nM AZD/2.5 μM sel		DMSO/DMSO	156 nM pac/DMSO	2.5 μM sel/DMSO	156 nM pac/2.5 μM sel		DMSO/DMSO	10 μM AZD1480/DMSO	2.5 μM sel/DMSO	10 μM AZD/2.5 μM sel		DMSO/DMSO	156 nM pac/DMSO	2.5 μM sel/DMSO	156 nM pac/2.5 μM sel		DMSO/DMSO	10 μM AZD1480/DMSO	2.5 μM sel/DMSO	10 μM AZD/2.5 μM sel
1997	1738	1744	1153		1580	1206	1244	840		1954	956	1778	628		2555	2555	2210	1615		3100	2906.25	2978.12	2481.25		3075	2971.88	2934.38	2428.12
1850	1472	1494	1069		1425	1372	1303	950		2722.5	1981.25	2425	1667		2835	2603	2155	1833		2906.25	2906.25	2634.38	2337.5		2897	2768.75	2706.25	2406.25
1750	1428	1334	931.3		1728	1519	1444	1153		2942.5	2122.5	2662.5	1523		2404	1638	1633	1208		2503.12	2662.5	2540.62	2250		2666	2612.5	2543.75	2256.25
										2877.1	1847	2548	1321		2188	2143	1815	1331		2887.5	2818.75	2921.88	2503.12		2813	2790.62	2996.88	2509.38
Figure 4c (left)	pac/sel					Figure 4c (right)	AZD/sel
Bin Center/size	DMSO/DMSO	Pac/DMSO	Sel/DMSO	Pac/Sel		Bin Center/size	DMSO/DMSO	AZD/DMSO	Sel/DMSO	AZD/Sel
0	4.69799	15.9363	14.2857	39.8438		0	4.69799	17.1806	14.2857	24.1525
5000	38.255	50.996	60.3175	67.5781		5000	38.255	48.0176	60.3175	63.5593
10000	50.3356	69.7211	74.0741	81.6406		10000	50.3356	66.0793	74.0741	80.5085
15000	59.0604	78.4861	82.5397	89.0625		15000	59.0604	75.3304	82.5397	88.1356
20000	66.443	84.8606	87.3016	95.7031		20000	66.443	81.0573	87.3016	92.3729
25000	75.1678	90.4382	92.0635	98.0469		25000	75.1678	85.9031	92.0635	96.6102
30000	78.5235	91.2351	96.8254	98.8281		30000	78.5235	88.9868	96.8254	98.3051
35000	85.906	92.8287	97.8836	99.2188		35000	85.906	90.3084	97.8836	99.5763
40000	89.2617	96.0159	98.9418	99.6094		40000	89.2617	92.0705	98.9418	100
45000	90.604	96.4143	98.9418	100		45000	90.604	93.8326	98.9418	100
50000	94.6309	97.6096	99.4709	100		50000	94.6309	96.4758	99.4709	100
55000	94.6309	97.6096	100	100		55000	94.6309	97.7974	100	100
60000	95.302	98.008	100	100		60000	95.302	97.7974	100	100
65000	96.6443	98.4064	100	100		65000	96.6443	98.6784	100	100
70000	97.9866	99.2032	100	100		70000	97.9866	99.1189	100	100
75000	98.6577	99.2032	100	100		75000	98.6577	99.5595	100	100
80000	98.6577	100	100	100		80000	98.6577	100	100	100
85000	98.6577	100	100	100		85000	98.6577	100	100	100
90000	99.3289	100	100	100		90000	99.3289	100	100	100
95000	100	100	100	100		95000	100	100	100	100
Figure 4d (left)	pac/sel					Figure 4d (right)	AZD/sel
Bin Center/size	DMSO/DMSO	Pac/DMSO	Sel/DMSO	Pac/Sel		Bin Center/size	DMSO/DMSO	AZD/DMSO	Sel/DMSO	AZD/Sel
0	2.98507	7.92079	12	6.17284		0	2.98507	0	12	13.1783
20000	13.4328	34.6535	40	39.5062		20000	13.4328	22.9508	40	55.814
40000	25.3731	66.3366	67.4286	70.3704		40000	25.3731	39.3443	67.4286	72.8682
60000	43.2836	83.1683	82.2857	87.037		60000	43.2836	63.1148	82.2857	85.2713
80000	55.2239	88.1188	90.8571	90.7407		80000	55.2239	73.7705	90.8571	93.0233
100000	68.6567	94.0594	94.2857	94.4444		100000	68.6567	83.6066	94.2857	97.6744
120000	76.1194	97.0297	98.2857	96.9136		120000	76.1194	88.5246	98.2857	100
140000	88.0597	99.0099	99.4286	99.3827		140000	88.0597	93.4426	99.4286	100
160000	94.0299	100	100	100		160000	94.0299	97.541	100	100
180000	98.5075	100	100	100		180000	98.5075	98.3607	100	100
200000	98.5075	100	100	100		200000	98.5075	98.3607	100	100
220000	98.5075	100	100	100		220000	98.5075	98.3607	100	100
240000	100	100	100	100		240000	100	99.1803	100	100
						260000	100	99.1803	100	100
						280000	100	100	100	100

## Sheet: Figure 5
Figure 5f
PTCH1				SUFU				GLI3
vehicle	sel	pac/sel		vehicle	sel	pac/sel		vehicle	sel	pac/sel
389.903	1371.6	1000.47		501.48	652.07	677.326		1318.69	629.183	665.346
1005.62	1073.77	1739.83		538.749	663.034	628.154		1290.63	851.401	796.999
1420.39	2789.07	2326.63		533.216	601.754	591.671		1211.37	943.446	1250.96
571.446	2272.51	1355.96		527.306	658.467	669.774		1192.98	505.544	968.39
**Statistical analysis for these genes was performed based on the dataset GSE165960 deposited into GEO.

## Sheet: Figure 6
Figure 6a																					Figure 6b								Figure 6c
weeks	vehicle					25 mg/kg					50 mg/kg					100 mg/kg						Days	vehicle	25 mg/kg	50 mg/kg	100 mg/kg		Weeks	vehicle															pacritinib
0	24.8	25	24.2	23.7	25.6	23.3	22.4	22.7	24.3		24.9	23.3	25.4	22.8		25.2	26.9	26.9	27.2		199 N CNTRL	53	1					1	28.2	30.2	27.8	25.8	29.6	28.1	29.8	29.3	26.4	29.6	25.2	24.5	25.6			29.7	27.9	29.8	30.1	30.7	29.2
2	30.6	29.1	29	28.5	29	27.1	26.1	28.9	31		29.5	26.7	27.5	27.2		30	32.1	32	31.5		199 R CNTRL	56	1					2	28.5	31.5	28.9	26.5	30.2	29.1	30.7	31.7	27.3	30.9	24.8	25	26.4			30.9	28.5	29.2	30.7	31.4	30.4
4	32.3	29.9	29.5	30.7	30.6	29.4	26.7	29.2	32.1		30.7	26	28.2	30		31	33.3	34.1	33.1		199 L CNTRL	53	1					3	28.2	31.2	29	27	29.5	29.6	31.2	31.6	26.8	29	23	26.6	27.8			30.9	28.3	29.2	29.8	30.7
6	32.1	29.5	28.2	30.3	27.8	30.2	27.6	30.7	33		31.8	26.4	28.5	31.8		32.1	34	34.4	33		199 RR CNTRL	49	1					4	28.2	31.4	28.2	27.8	30.2	30.1	31.3	31.5	25.6	29.6	24.8	26.5	28.5			31.1	28.1	29.3	30	31.2
																					199 RL CNTRL	49	1					5	28.2	31.4	28	27.8	30.9	29.9	31.5	31.4	26.1	30.4	25.3	27.5	29.1			31	27.8	28.9	29.6	31.8
																					200 N 25 mg/kg	51		1
																					200 R 25 mg/kg	54		1
																					200 L 25 mg/kg	57		1
																					200 RR 25 mg/kg	54		1
																					202 N 50 mg/kg	51			1
																					202 R 50 mg/kg	55			1
																					202 RR 50 mg/kg	54			1
																					202 RL 50 mg/kg	58			1
																					201N 100 mg/kg	60				1
																					201R 100 mg/kg	50				1
																					201 RR 100 mg/kg	52				1
																					201 RL 100 mg/kg	52				1
[truncated: 44 more columns]

## Sheet: Figure 7
	Figure 7c					Figure 7e
vehicle	pacritinib	selumetinib	pac + sel			vehicle	pacritinib	selumetinib	pac + sel
5.51	7.98	6.83	0.82			8.3142	7.2582	8.1102	6.2085
14.5	10.59	1.48	0.03			10.6713	7.794	5.8719	6.1719
8.03	4.24	7.3	0.99			10.7529	8.4075	9.2241	7.7484
8.29		11	1.77

## Sheet: Figure 8
Figure 8f	CD271				Figure 8j	pMEK1				Figure 8k	total ERK1/2				Figure 8l	pERK				Figure 8m	BRAF				Figure 8n	NF1
vehicle	pacritinib	selumetinib	pac + sel		vehicle	pacritinib	selumetinib	pac + sel		vehicle	pacritinib	selumetinib	pac + sel		vehicle	pacritinib	selumetinib	pac + sel		vehicle	pacritinib	selumetinib	pac + sel		vehicle	pacritinib	selumetinib	pac + sel
14169.3	18265.2	7013.1	5606.59		7.52753	6.84759	2.51631	6.48401		14.53	14.14	10.19	17.19		15.14	8.02	12.58	9.52		3.95697	3.17291	2.5118	4.06431		3.94121	4.85189	2.35404	10.6651
15053.7	17842.7	8270.06	5525.31		8.13096	7.07116	3.65974	7.49961		17.71	16.15	11.83	22.42		18.01	11.6	18.52	11.7		5.19174	4.36867	2.75453	4.27076		4.68651	4.87418	1.95199	10.4975
13877.7	12156	8211.93	3673.14		7.32582	6.83578	3.92115	6.51747		17.69	16.61	17.12	23.61		13.94	8.34	17.7	12.4		3.80059	3.92989	3.04234	3.46962		3.28779	5.1842	3.13216	9.82081
13965.1	5898.22	7484.64	3477.89		9.08055	3.94324	2.05133	4.77421		19.56	14.46	11.19	12.98		17.05	7.16	10.47	7.91		5.65079	3.63937	2.55711	3.04075		3.90854	5.34392	1.95789	8.07095
12191	6389.23	7053.66	3880.69		7.13956	5.29172	2.23728	7.62652		14.74	14.19	10.94	19.63		11.08	11.68	13.55	11.49		3.19362	3.73635	3.14903	4.07836		3.20464	5.36011	2.34307	12.252
13192.6	8175.54	6381.54	3917.38		7.58432	3.91817	1.68745	7.15352		14.46	15.98	12.35	20.12		14.07	9.58	11.06	11.46		4.27153	4.17284	2.4211	3.49207		4.72692	8.19043	2.12672	11.6122
14850.6	6638.61	7022.26	5214.35		8.35468	5.90199	2.76772	3.64928		16.43	15.31	11.71	11.43		13.63	12.08	14.56	6.03		4.65146	3.51395	2.29351	3.04625		4.98911	6.87333	2.60575	7.54005
13457.6	15814.8	6364.95	4729.34		5.67677	8.34844	3.07691	5.39846		14.74	18.83	10.14	15.94		13.28	10.77	15.62	9.54		3.84977	4.77515	2.32526	3.21638		5.30357	4.92287	2.34009	8.69091
15118.5	8304.86	8173.78	3689.15		4.37358	4.78398	2.71215	3.13223		15.61	21.26	10.26	12.46		12.26	13.83	13.22	7.26		4.29689	4.66733	2.14282	2.66277		5.72675	8.35734	3.31264	8.91459
6779.94	7726.61	8106.65	4718.08		5.28119	3.19009	2.1037	3.77356		15.03	14.91	10.18	8.31		13.39	7.61	13.35	6.9		3.87076	3.41244	2.29686	2.26663		4.17943	5.54331	3.12656	5.61438
12464.8	7693.7	7942.66	4563.75		3.9477	7.94867	2.50393	9.54949		15.72	18.39	9.29	20.47		14.03	13.26	12.75	12.56		4.39877	4.01348	2.18133	5.66387		4.59822	7.74578	2.62175	13.0186
9372.54	7841.5	7297.78	4328.93		6.9926	7.25842	3.05117	6.80912		15.17	18.14	10.39	17.77		10.94	11.16	14.78	14.76		3.86405	3.61901	2.63852	5.93968		4.16054	6.54167	2.46435	13.4083
Figure 8o	p53				Figure 8p	OLIG2				Figure 8q	GFAP				Figure 8r	PLCG1				Figure 8s	pAKT
vehicle	pacritinib	selumetinib	pac + sel		vehicle	pacritinib	selumetinib	pac + sel		vehicle	pacritinib	selumetinib	pac + sel		vehicle	pacritinib	selumetinib	pac + sel		vehicle	pacritinib	selumetinib	pac + sel
113.789	81.8144	85.4676	257.993		20.1181	24.6504	14.7614	23.5605		143.815	114.358	161.862	300.367		11.3077	5.55519	4.61744	7.27089		18.6345	18.3729	7.62526	13.0049
59.8646	147.373	90.7521	333.486		25.9258	33.677	13.0629	34.2215		123.142	112.021	138.398	447.049		15.2691	4.76308	4.49526	6.06052		27.5011	18.0481	10.2674	16.4037
64.8439	138.859	176.368	134.361		18.3499	21.7991	16.6785	18.1335		140.551	165.694	225.518	211.772		12.1996	6.44444	5.73145	5.26569		20.2761	15.9074	11.554	13.8027
108.406	150.483	168.851	116.818		28.4232	12.2691	11.1755	13.4373		133.427	188.949	156.646	73.2307		15.0806	3.77786	4.11944	3.33731		25.7467	11.191	7.23552	9.55275
65.1995	204.179	108.875	246.437		32.4908	8.71276	14.2722	27.5387		113.968	166.743	148.768	103.165		10.0795	4.95189	3.19879	5.03631		20.7666	12.2716	8.14172	13.2291
144.205	169.654	57.0614	188.277		24.7417	14.6685	13.552	28.5665		94.4637	124.288	239.685	116.035		10.6328	4.60553	2.23362	5.38098		22.132	11.203	5.85039	13.1803
79.3454	74.0741	123.14	204.599		28.0665	20.7674	12.168	19.5803		101.116	118.921	187.132	176.272		10.9703	4.85251	4.04423	4.99351		22.6155	13.2058	6.53904	8.12465
92.8424	90.7049	101.76	148.943		27.1885	25.5202	9.84328	18.4893		102.738	134.535	144.994	303.594		7.97911	5.36783	3.53358	4.58193		18.5838	15.8874	7.13899	9.68785
96.6752	197.789	53.9934	109.002		26.3509	27.4672	17.7828	10.6371		90.3923	217.738	86.6759	115.018		8.07502	5.933	3.22336	3.58897		16.0474	16.2759	8.43598	7.02182
83.5515	148.654	52.6966	92.7524		19.3578	15.6012	15.65	13.2294		201.09	203.273	103.213	33.536		8.53605	4.196	3.30403	3.49268		15.3867	9.66064	8.59476	6.06858
98.125	94.2896	88.179	231.593		18.7597	25.347	11.991	35.5203		148.394	127.526	180.609	128.21		9.26274	5.85859	3.27968	5.3542		15.2224	14.8539	7.14925	13.1622
78.8645	79.8403	62.8168	254.605		23.0212	23.8819	15.8396	31.6294		141.161	136.531	141.473	105.879		10.3097	5.5442	4.59952	5.71719		17.7905	13.0458	8.75192	12.1721
